# Supplementary material for: Differential Peripheral Proteomic Biosignature of Fluoxetine Response in a Mouse Model of Anxiety/Depression
Source: Front Cell Neurosci. 2017 Aug 16;11:237. doi: 10.3389/fncel.2017.00237 (PMC5561647; doi:10.3389/fncel.2017.00237)
Supplement: TABLE S1 — Overall statistical results for behavioral studies. [file Table_1.XLSX]

## Sheet: Mice
	Supplementary Table 1: Overall statistical results of experiments
		Test	Parameter	t-test	Total number of samples	P-value	Log-Rank (Mantel-Cox) Test	P-value
	Figure 2
	2A	Elevated Plus Maze	Time in Open Arms	1.695	73	0.0472
	2B	Elevated Plus Maze	Entries in Open Arms	3.223	73	0.001
	2C	Novelty Suppressed Feeding	Latency to feed		73		45.74	0.001
	2D	Splash Test	Grooming duration	3.853	73	0.001
	2E	Emotionality Score	Emotionality Score	6.109	73	0.001
		Test	Parameter	Treatment groups number	Total number of samples	One-Way ANOVA F-value	One-Way ANOVA p-value	Veh/Veh vs Cort/Veh	Veh/Veh vs Cort/Flx	Cort/Veh vs Cort/Flx	Log-Rank (Mantel-Cox) Test	P-value
	Figure 3
	3A	Elevated Plus Maze	Time in Open Arms	3	72	3.463	0.036	0.05	0.791	0.011
	3B	Elevated Plus Maze	Entries in Open Arms	3	72	5.271	0.0074	0.015	0.8522	0.0021
	3C	Novelty Suppressed Feeding	Latency to feed	3	72						20.85	0.001
	3C (Insert)	Novelty Suppressed Feeding	Latency to Feed	3	72	5.155	0.001	0.001	0.0285	0.0811
	3D	Splash Test	Grooming duration	3	72	2.589	0.0482	0.1327	0.6507	0.026
		Test	Parameter	Treatment groups number	Total number of samples	One-Way ANOVA F-value	One-Way ANOVA p-value	Veh/Veh vs Cort/Veh	Veh/Veh vs Cort/Flx (All)	Veh/Veh vs Cort/Flx (R)	Veh/Veh vs Cort/Flx (NR)	Cort/Veh vs Cort/Flx (All)	Cort/Veh vs Cort/Flx (R)	Cort/Veh vs Cort/Flx (NR)	Cort/Flx (All) vs Cort/Flx (R)	Cort/Flx (All) vs Cort/Flx (NR)	Cort/Flx (R) vs Cort/Flx (NR)
	Figure 4
	4	Emotionality Score	Emotionality Score	4	113	14.47	0.001	0.001	0.0365	0.9942	0.001	0.001	0.001	0.8730	0.0067	0.001	0.001
		Test	Parameter	Treatment groups number	Total number of samples	One-Way ANOVA F-value	One-Way ANOVA p-value	Veh/Veh vs Cort/Veh	Veh/Veh vs Cort/Flx (All)	Veh/Veh vs Cort/Flx (R)	Veh/Veh vs Cort/Flx (NR)	Cort/Veh vs Cort/Flx (All)	Cort/Veh vs Cort/Flx (R)	Cort/Veh vs Cort/Flx (NR)	Cort/Flx (All) vs Cort/Flx (R)	Cort/Flx (All) vs Cort/Flx (NR)	Cort/Flx (R) vs Cort/Flx (NR)
	Supplemental Figure 1
	1A	Emotionality Score	Emotionality Score 1	4	113	10.08	0.001	0.001	0.001	0.001	0.001	0.9074	0.6145	0.5747	0.5670	0.3858	0.2133
			Emotionality Score 2	4	113	14.47	0.001	0.001	0.0365	0.9942	0.001	0.001	0.001	0.8730	0.0067	0.001	0.001
	1B	Change in Emotionality Score	Change in Emotionality Score	4	113	13.42	0.001	0.3156	0.034	0.001	0.106	0.0015	0.001	0.602	0.0053	0.001	0.001
		Test	Parameter	Treatment groups number	Total number of samples	One-Way ANOVA F-value	One-Way ANOVA p-value	Veh/Veh vs Cort/Veh	Veh/Veh vs Cort/Flx (All)	Veh/Veh vs Cort/Flx (R)	Veh/Veh vs Cort/Flx (NR)	Cort/Veh vs Cort/Flx (All)	Cort/Veh vs Cort/Flx (R)	Cort/Veh vs Cort/Flx (NR)	Cort/Flx (All) vs Cort/Flx (R)	Cort/Flx (All) vs Cort/Flx (NR)	Cort/Flx (R) vs Cort/Flx (NR)
	Supplemental Figure 2
	2	Emotionality Score	Emotionality Score	4	40	12.10	0.001	0.001	0.05	0.2078	0.001	0.0054	0.001	0.9405	0.0058	0.0025	0.001
