# Supplementary material for: Differential Peripheral Proteomic Biosignature of Fluoxetine Response in a Mouse Model of Anxiety/Depression
Source: Front Cell Neurosci. 2017 Aug 16;11:237. doi: 10.3389/fncel.2017.00237 (PMC5561647; doi:10.3389/fncel.2017.00237)
Supplement: TABLE S3 — Protein spectral counting by X!Tandem Pipeline. Group ID: Group which the protein belongs. All the proteins in a group have at least one peptide in common; Sub-Group ID: Sub-Group which the protein belongs. All the proteins in a sub-group are identified with the same valid peptides. The number of subgroups in which this peptide is present; Cort: Corticosterone followed by animal ID; Flx_NR: Fluoxetine non-responder followed by animal ID; Flx_R: Fluoxetine responder followed by animal ID. [file Table_3.xlsx]

## Sheet: CORT_XTandemPipeline_SC-2
Supplemental Table 3
Group ID	Sub-group ID	Top Protein ID	Top Protein Description	Corticosterone-treated animals					Corticosterone/Fluoxetine-treated animals
				Cort_24	Cort_25	Cort_39	Cort_40	Cort_91	Flx_NR_85	Flx_R_33	Flx_NR_29	Flx_R_57	Flx_NR_76	Flx_R_28	Flx_NR_80	Flx_NR_26	FLX_R_48	Flx_NR_78	FLX_R19	FLX_R_51	FLX_R_81
a1	a1.a1	a1.a1.a1	sp|P26039|TLN1_MOUSE Talin-1 OS=Mus musculus GN=Tln1 PE=1 SV=2	165	186	197	225	178	129	144	143	130	99	119	129	150	146	130	31	74	77
a1	a1.a2	a1.a2.a1	sp|Q71LX4|TLN2_MOUSE Talin-2 OS=Mus musculus GN=Tln2 PE=1 SV=3	18	15	18	21	16	15	13	15	12	13	15	14	14	13	16	5	8	10
a2	a2.a1	a2.a1.a1	sp|P60710|ACTB_MOUSE Actin, cytoplasmic 1 OS=Mus musculus GN=Actb PE=1 SV=1	138	166	166	164	108	102	130	89	130	109	86	94	99	120	81	93	136	90
a2	a2.a2	a2.a2.a1	sp|P63260|ACTG_MOUSE Actin, cytoplasmic 2 OS=Mus musculus GN=Actg1 PE=1 SV=1	131	160	160	160	106	94	124	83	122	97	76	91	90	113	69	89	129	85
a2	a2.a3	a2.a3.a1	sp|P68033|ACTC_MOUSE Actin, alpha cardiac muscle 1 OS=Mus musculus GN=Actc1 PE=1 SV=1	56	55	63	61	57	51	63	42	44	55	45	48	40	37	42	54	55	41
a2	a2.a4	a2.a4.a1	sp|Q8BFZ3|ACTBL_MOUSE Beta-actin-like protein 2 OS=Mus musculus GN=Actbl2 PE=1 SV=1	38	49	44	51	34	35	47	28	33	41	23	35	29	29	27	30	35	29
a3	a3.a1	a3.a1.a1	sp|Q8BTM8|FLNA_MOUSE Filamin-A OS=Mus musculus GN=Flna PE=1 SV=5	112	89	113	112	97	86	85	101	76	65	80	71	97	88	75	41	48	41
a3	a3.a2	a3.a2.a1	sp|Q8VHX6-2|FLNC_MOUSE Isoform 2 of Filamin-C OS=Mus musculus GN=Flnc	6	6	6	6	4	5	5	7	5	3	4	2	5	6	3	3	3	1
a3	a3.a3	a3.a3.a1	sp|Q80X90|FLNB_MOUSE Filamin-B OS=Mus musculus GN=Flnb PE=1 SV=3	2	3	3	4	1	0	1	2	1	0	1	0	1	2	0	0	0	1
a4	a4.a1	a4.a1.a1	sp|Q99JI6|RAP1B_MOUSE Ras-related protein Rap-1b OS=Mus musculus GN=Rap1b PE=1 SV=2	24	36	36	33	21	12	18	16	29	20	14	11	14	23	11	16	21	16
a4	a4.a2	a4.a2.a1	sp|P62835|RAP1A_MOUSE Ras-related protein Rap-1A OS=Mus musculus GN=Rap1a PE=1 SV=1	21	22	25	19	15	11	14	12	25	16	12	9	13	15	11	11	15	15
a4	a4.a3	a4.a3.a1	sp|Q99P58|RB27B_MOUSE Ras-related protein Rab-27B OS=Mus musculus GN=Rab27b PE=1 SV=3	9	10	12	14	9	11	10	10	10	11	8	10	9	9	10	10	14	13
a4	a4.a4	a4.a4.a1	sp|Q91V41|RAB14_MOUSE Ras-related protein Rab-14 OS=Mus musculus GN=Rab14 PE=1 SV=3	9	9	12	13	8	6	8	6	11	7	6	6	5	7	7	8	13	8
a4	a4.a5	a4.a5.a1	sp|P35279-2|RAB6A_MOUSE Isoform 2 of Ras-related protein Rab-6A OS=Mus musculus GN=Rab6a	8	5	9	6	4	6	6	6	6	5	6	6	5	7	5	6	8	7
a4	a4.a6	a4.a6.a1	sp|Q9D1G1|RAB1B_MOUSE Ras-related protein Rab-1B OS=Mus musculus GN=Rab1b PE=1 SV=1	8	8	7	9	7	3	6	5	7	6	2	5	5	6	5	6	8	4
a4	a4.a7	a4.a7.a1	sp|P35279|RAB6A_MOUSE Ras-related protein Rab-6A OS=Mus musculus GN=Rab6a PE=1 SV=4	8	5	8	7	4	6	6	6	5	5	6	6	5	5	5	6	6	6
a4	a4.a8	a4.a8.a1	sp|P61294|RAB6B_MOUSE Ras-related protein Rab-6B OS=Mus musculus GN=Rab6b PE=1 SV=1	8	5	7	6	3	6	5	5	7	4	4	4	3	3	5	6	5	5
a4	a4.a9	a4.a9.a1	sp|P62821|RAB1A_MOUSE Ras-related protein Rab-1A OS=Mus musculus GN=Rab1A PE=1 SV=3	5	5	6	8	5	4	4	2	6	4	1	4	4	6	5	6	9	4
a4	a4.b10	a4.b10.a1	sp|Q9ERI2|RB27A_MOUSE Ras-related protein Rab-27A OS=Mus musculus GN=Rab27a PE=1 SV=1	5	4	5	6	4	4	5	2	5	5	2	4	4	4	5	7	8	5
a4	a4.b11	a4.b11.a1	sp|P61027|RAB10_MOUSE Ras-related protein Rab-10 OS=Mus musculus GN=Rab10 PE=1 SV=1	4	4	5	5	5	2	3	2	6	3	1	5	2	4	3	3	7	4
a4	a4.b12	a4.b12.a1	sp|P08556|RASN_MOUSE GTPase NRas OS=Mus musculus GN=Nras PE=1 SV=1	4	3	3	3	3	5	5	5	5	7	0	2	3	3	3	2	5	4
a4	a4.b13	a4.b13.a1	sp|P61028|RAB8B_MOUSE Ras-related protein Rab-8B OS=Mus musculus GN=Rab8b PE=1 SV=1	3	3	3	5	3	3	4	3	3	5	2	3	3	2	4	4	5	4
a4	a4.b14	a4.b14.a1	sp|Q9JKM7|RAB37_MOUSE Ras-related protein Rab-37 OS=Mus musculus GN=Rab37 PE=1 SV=2	3	4	3	7	2	3	3	3	3	2	3	4	2	2	4	3	5	2
a4	a4.b15	a4.b15.a1	sp|P55258|RAB8A_MOUSE Ras-related protein Rab-8A OS=Mus musculus GN=Rab8a PE=1 SV=2	2	3	3	6	3	1	6	1	4	5	0	3	2	2	2	5	5	2
a4	a4.b16	a4.b16.a1	sp|P32883-2|RASK_MOUSE Isoform 2B of GTPase KRas OS=Mus musculus GN=Kras	3	3	3	1	3	3	6	4	4	4	0	0	0	2	3	3	3	4
a4	a4.b17	a4.b17.a1	sp|Q91ZR1|RAB4B_MOUSE Ras-related protein Rab-4B OS=Mus musculus GN=Rab4b PE=1 SV=2	4	3	3	4	3	3	1	2	3	2	0	3	2	2	3	3	4	3
a4	a4.b18	a4.b18.a1	sp|P35276|RAB3D_MOUSE Ras-related protein Rab-3D OS=Mus musculus GN=Rab3d PE=1 SV=1	2	3	4	4	2	2	2	2	4	3	1	3	2	1	3	3	4	2
a4	a4.b19	a4.b19.a1	sp|P61226|RAP2B_MOUSE Ras-related protein Rap-2b OS=Mus musculus GN=Rap2b PE=1 SV=1	1	1	3	1	1	2	2	2	3	3	3	0	1	1	3	4	3	2
a4	a4.b20	a4.b20.a1	sp|Q6PHN9|RAB35_MOUSE Ras-related protein Rab-35 OS=Mus musculus GN=Rab35 PE=1 SV=1	2	2	3	3	2	1	2	1	2	2	0	2	1	1	2	2	5	2
a4	a4.b21	a4.b21.a1	sp|P35283|RAB12_MOUSE Ras-related protein Rab-12 OS=Mus musculus GN=Rab12 PE=1 SV=3	1	1	3	3	1	1	2	1	2	2	0	3	1	1	2	2	2	2
a4	a4.b22	a4.b22.a1	sp|Q8CG50|RAB43_MOUSE Ras-related protein Rab-43 OS=Mus musculus GN=Rab43 PE=1 SV=1	1	1	2	2	1	1	1	1	1	2	0	2	1	0	2	2	3	1
a4	a4.b23	a4.b23.a1	sp|Q80ZJ1|RAP2A_MOUSE Ras-related protein Rap-2a OS=Mus musculus GN=Rap2a PE=1 SV=2	0	0	1	0	0	1	2	1	2	2	2	0	0	2	1	2	1	1
a5	a5.a1	a5.a1.a1	sp|P20029|GRP78_MOUSE 78 kDa glucose-regulated protein OS=Mus musculus GN=Hspa5 PE=1 SV=3	41	41	38	39	30	23	29	29	27	27	27	29	22	31	30	29	46	40
a5	a5.a2	a5.a2.a1	sp|P63017|HSP7C_MOUSE Heat shock cognate 71 kDa protein OS=Mus musculus GN=Hspa8 PE=1 SV=1	34	36	42	32	27	29	30	24	33	24	31	30	26	31	28	25	35	34
a5	a5.a3	a5.a3.a1	sp|P17156|HSP72_MOUSE Heat shock-related 70 kDa protein 2 OS=Mus musculus GN=Hspa2 PE=1 SV=2	11	9	11	8	7	10	11	9	11	9	13	11	8	12	11	10	10	13
a5	a5.a4	a5.a4.a1	sp|P38647|GRP75_MOUSE Stress-70 protein, mitochondrial OS=Mus musculus GN=Hspa9 PE=1 SV=3	8	9	9	12	9	8	12	8	13	9	8	7	4	12	5	15	15	11
a5	a5.a5	a5.a5.a1	sp|Q61696|HS71A_MOUSE Heat shock 70 kDa protein 1A OS=Mus musculus GN=Hspa1a PE=1 SV=2	6	4	4	3	3	4	4	5	4	5	5	3	2	1	3	3	4	7
a6	a6.a1	a6.a1.a1	sp|Q64727|VINC_MOUSE Vinculin OS=Mus musculus GN=Vcl PE=1 SV=4	93	102	111	90	71	45	62	55	61	45	48	61	53	56	44	30	48	56
a7	a7.a1	a7.a1.a1	sp|A2AQ07|TBB1_MOUSE Tubulin beta-1 chain OS=Mus musculus GN=Tubb1 PE=1 SV=1	39	48	46	47	32	24	32	24	35	29	26	29	31	32	23	25	38	26
a7	a7.a2	a7.a2.a1	sp|P68372|TBB4B_MOUSE Tubulin beta-4B chain OS=Mus musculus GN=Tubb4b PE=1 SV=1	36	44	40	41	25	14	19	13	21	22	24	23	19	24	16	16	31	15
a7	a7.a3	a7.a3.a1	sp|Q7TMM9|TBB2A_MOUSE Tubulin beta-2A chain OS=Mus musculus GN=Tubb2a PE=1 SV=1	33	40	39	37	24	17	22	14	21	22	24	23	20	26	18	16	28	16
a7	a7.a4	a7.a4.a1	sp|P99024|TBB5_MOUSE Tubulin beta-5 chain OS=Mus musculus GN=Tubb5 PE=1 SV=1	36	41	39	39	24	13	18	12	21	20	21	21	17	27	14	14	31	19
a7	a7.a5	a7.a5.a1	sp|Q9CWF2|TBB2B_MOUSE Tubulin beta-2B chain OS=Mus musculus GN=Tubb2b PE=1 SV=1	32	40	39	36	23	16	21	13	20	21	23	22	20	25	17	15	27	15
a7	a7.a6	a7.a6.a1	sp|Q9D6F9|TBB4A_MOUSE Tubulin beta-4A chain OS=Mus musculus GN=Tubb4a PE=1 SV=3	29	36	31	34	21	13	14	12	15	17	22	21	15	15	13	13	26	15
a8	a8.a1	a8.a1.a1	sp|Q7TPR4|ACTN1_MOUSE Alpha-actinin-1 OS=Mus musculus GN=Actn1 PE=1 SV=1	51	61	56	53	32	32	46	29	40	34	30	32	38	44	34	42	63	36
a8	a8.a2	a8.a2.a1	sp|P57780|ACTN4_MOUSE Alpha-actinin-4 OS=Mus musculus GN=Actn4 PE=1 SV=1	35	37	42	31	21	25	37	27	34	25	30	26	25	28	27	32	37	25
a9	a9.a1	a9.a1.a1	sp|P63101|1433Z_MOUSE 14-3-3 protein zeta/delta OS=Mus musculus GN=Ywhaz PE=1 SV=1	21	21	23	20	16	12	19	11	20	19	11	12	15	20	13	12	25	19
a9	a9.a2	a9.a2.a1	sp|P68510|1433F_MOUSE 14-3-3 protein eta OS=Mus musculus GN=Ywhah PE=1 SV=2	15	15	21	20	13	11	16	10	19	15	11	9	14	20	12	13	17	15
a9	a9.a3	a9.a3.a1	sp|P62259|1433E_MOUSE 14-3-3 protein epsilon OS=Mus musculus GN=Ywhae PE=1 SV=1	18	17	21	15	8	9	16	7	13	15	14	10	13	10	8	11	15	13
a9	a9.a4	a9.a4.a1	sp|P61982|1433G_MOUSE 14-3-3 protein gamma OS=Mus musculus GN=Ywhag PE=1 SV=2	12	10	17	13	7	9	8	6	10	11	8	7	9	8	9	11	9	10
a9	a9.a5	a9.a5.a1	sp|Q9CQV8|1433B_MOUSE 14-3-3 protein beta/alpha OS=Mus musculus GN=Ywhab PE=1 SV=3	14	8	12	11	5	3	8	9	8	9	9	7	9	8	7	7	11	8
a9	a9.a6	a9.a6.a1	sp|P68254|1433T_MOUSE 14-3-3 protein theta OS=Mus musculus GN=Ywhaq PE=1 SV=1	11	6	9	7	6	4	7	5	14	8	8	6	9	8	5	4	12	12
a9	a9.a7	a9.a7.a1	sp|O70456|1433S_MOUSE 14-3-3 protein sigma OS=Mus musculus GN=Sfn PE=1 SV=2	4	3	5	4	2	2	3	1	2	5	4	2	2	1	2	1	3	1
b10	b10.a1	b10.a1.a1	sp|Q6IRU2|TPM4_MOUSE Tropomyosin alpha-4 chain OS=Mus musculus GN=Tpm4 PE=1 SV=3	38	30	32	24	31	19	20	19	18	16	13	22	19	23	20	23	27	28
b10	b10.a2	b10.a2.a1	sp|P21107-2|TPM3_MOUSE Isoform 2 of Tropomyosin alpha-3 chain OS=Mus musculus GN=Tpm3	28	32	25	29	26	18	17	14	16	14	10	21	21	17	13	20	20	23
b10	b10.a3	b10.a3.a1	sp|P58774-2|TPM2_MOUSE Isoform 2 of Tropomyosin beta chain OS=Mus musculus GN=Tpm2	15	14	15	16	17	8	11	8	5	6	5	10	8	4	7	7	10	11
b10	b10.a4	b10.a4.a1	sp|P58771-2|TPM1_MOUSE Isoform 2 of Tropomyosin alpha-1 chain OS=Mus musculus GN=Tpm1	15	13	15	11	15	5	10	7	7	6	3	10	7	5	5	9	11	9
b10	b10.a5	b10.a5.a1	sp|P21107|TPM3_MOUSE Tropomyosin alpha-3 chain OS=Mus musculus GN=Tpm3 PE=1 SV=3	13	15	10	13	12	9	7	8	5	7	5	10	9	5	6	9	8	9
b11	b11.a1	b11.a1.a1	sp|P08113|ENPL_MOUSE Endoplasmin OS=Mus musculus GN=Hsp90b1 PE=1 SV=2	25	32	30	26	26	17	24	16	24	28	18	19	21	24	20	18	25	22
b11	b11.a2	b11.a2.a1	sp|P11499|HS90B_MOUSE Heat shock protein HSP 90-beta OS=Mus musculus GN=Hsp90ab1 PE=1 SV=3	22	23	26	24	19	13	21	9	25	14	12	16	13	23	13	12	27	17
b11	b11.a3	b11.a3.a1	sp|P07901|HS90A_MOUSE Heat shock protein HSP 90-alpha OS=Mus musculus GN=Hsp90aa1 PE=1 SV=4	17	21	22	20	17	15	18	11	22	14	12	10	13	20	11	15	26	17
b11	b11.a4	b11.a4.a1	sp|Q9CQN1|TRAP1_MOUSE Heat shock protein 75 kDa, mitochondrial OS=Mus musculus GN=Trap1 PE=1 SV=1	1	1	1	1	1	1	1	1	1	1	1	1	1	1	1	2	1	1
b12	b12.a1	b12.a1.a1	sp|Q9QUM0|ITA2B_MOUSE Integrin alpha-IIb OS=Mus musculus GN=Itga2b PE=1 SV=2	53	53	62	66	43	38	44	38	57	43	40	37	43	47	39	38	61	47
b13	b13.a1	b13.a1.a1	sp|P68368|TBA4A_MOUSE Tubulin alpha-4A chain OS=Mus musculus GN=Tuba4a PE=1 SV=1	39	34	37	33	30	24	33	20	43	25	18	21	25	33	23	19	40	26
b13	b13.a2	b13.a2.a1	sp|P68373|TBA1C_MOUSE Tubulin alpha-1C chain OS=Mus musculus GN=Tuba1c PE=1 SV=1	34	34	37	31	24	19	29	19	33	22	19	21	19	30	21	21	36	26
b13	b13.a3	b13.a3.a1	sp|P68369|TBA1A_MOUSE Tubulin alpha-1A chain OS=Mus musculus GN=Tuba1a PE=1 SV=1	31	34	36	28	24	20	30	19	34	23	18	22	21	30	21	21	34	26
b13	b13.a4	b13.a4.a1	sp|Q9JJZ2|TBA8_MOUSE Tubulin alpha-8 chain OS=Mus musculus GN=Tuba8 PE=1 SV=1	27	30	34	29	22	13	19	12	26	16	14	14	13	20	15	12	23	16
b13	b13.a5	b13.a5.a1	sp|Q3UX10|TBAL3_MOUSE Tubulin alpha chain-like 3 OS=Mus musculus GN=Tubal3 PE=2 SV=2	2	6	4	4	3	3	3	3	5	3	3	2	1	5	2	1	2	1
b14	b14.a1	b14.a1.a1	sp|P35441|TSP1_MOUSE Thrombospondin-1 OS=Mus musculus GN=Thbs1 PE=1 SV=1	37	44	39	73	52	54	19	46	38	37	39	32	34	39	56	20	39	32
b15	b15.a1	b15.a1.a1	sp|O54890|ITB3_MOUSE Integrin beta-3 OS=Mus musculus GN=Itgb3 PE=1 SV=2	37	27	47	42	39	35	41	44	48	32	33	29	34	40	38	47	54	43
b16	b16.a1	b16.a1.a1	sp|P07724|ALBU_MOUSE Serum albumin OS=Mus musculus GN=Alb PE=1 SV=3	58	53	78	33	43	19	44	49	31	20	21	17	20	27	22	29	45	41
b17	b17.a1	b17.a1.a1	sp|P52480|KPYM_MOUSE Pyruvate kinase PKM OS=Mus musculus GN=Pkm PE=1 SV=4	51	48	55	41	32	21	35	27	39	27	28	23	33	34	23	29	43	33
b17	b17.a2	b17.a2.a1	sp|P52480-2|KPYM_MOUSE Isoform M1 of Pyruvate kinase PKM OS=Mus musculus GN=Pkm	48	46	52	42	31	17	34	24	36	25	23	21	31	33	21	26	40	30
b17	b17.a3	b17.a3.a1	sp|P53657|KPYR_MOUSE Pyruvate kinase PKLR OS=Mus musculus GN=Pklr PE=1 SV=1	1	0	1	0	1	1	1	2	0	1	1	1	1	1	2	0	1	1
b18	b18.a1	b18.a1.a1	sp|Q01853|TERA_MOUSE Transitional endoplasmic reticulum ATPase OS=Mus musculus GN=Vcp PE=1 SV=4	37	44	42	43	37	24	29	23	33	24	26	24	24	32	22	23	42	29
b18	b18.a2	b18.a2.a1	sp|Q3UMC0|SPAT5_MOUSE Spermatogenesis-associated protein 5 OS=Mus musculus GN=Spata5 PE=1 SV=2	0	0	0	0	0	1	0	0	0	0	0	0	0	0	0	1	2	1
b18	b18.a3	b18.a3.a1	sp|Q9D3R6-3|KATL2_MOUSE Isoform 3 of Katanin p60 ATPase-containing subunit A-like 2 OS=Mus musculus GN=Katnal2	0	0	0	0	0	2	0	0	0	0	0	0	0	0	0	1	1	1
b19	b19.a1	b19.a1.a1	sp|Q8K0E8|FIBB_MOUSE Fibrinogen beta chain OS=Mus musculus GN=Fgb PE=1 SV=1	45	53	58	49	41	28	21	33	25	23	40	25	30	28	34	2	11	7
b20	b20.a1	b20.a1.a1	sp|P16546|SPTN1_MOUSE Spectrin alpha chain, non-erythrocytic 1 OS=Mus musculus GN=Sptan1 PE=1 SV=4	56	17	80	48	32	35	18	44	35	23	40	18	31	27	28	0	3	6
b20	b20.a2	b20.a2.a1	sp|P08032|SPTA1_MOUSE Spectrin alpha chain, erythrocytic 1 OS=Mus musculus GN=Spta1 PE=1 SV=3	1	0	2	1	0	3	0	0	0	0	0	0	1	0	3	0	0	0
b21	b21.a1	b21.a1.a1	sp|E9PV24|FIBA_MOUSE Fibrinogen alpha chain OS=Mus musculus GN=Fga PE=1 SV=1	47	46	46	41	43	27	17	36	23	20	31	23	26	27	27	7	14	11
b22	b22.a1	b22.a1.a1	sp|Q921I1|TRFE_MOUSE Serotransferrin OS=Mus musculus GN=Tf PE=1 SV=1	27	22	43	8	23	15	28	27	24	16	19	9	11	9	11	20	18	20
b22	b22.a2	b22.a2.a1	sp|P54071|IDHP_MOUSE Isocitrate dehydrogenase [NADP], mitochondrial OS=Mus musculus GN=Idh2 PE=1 SV=3	7	11	8	5	5	2	5	4	5	5	2	4	3	4	3	5	6	2
b22	b22.a3	b22.a3.a1	sp|O88844|IDHC_MOUSE Isocitrate dehydrogenase [NADP] cytoplasmic OS=Mus musculus GN=Idh1 PE=1 SV=2	5	5	6	5	1	3	4	3	3	2	4	2	3	3	2	2	4	4
b22	b22.a4	b22.a4.a1	sp|Q9DBD0|ICA_MOUSE Inhibitor of carbonic anhydrase OS=Mus musculus GN=Ica PE=1 SV=1	2	1	2	1	1	1	2	0	1	1	0	1	1	1	1	0	1	1
b23	b23.a1	b23.a1.a1	sp|P40124|CAP1_MOUSE Adenylyl cyclase-associated protein 1 OS=Mus musculus GN=Cap1 PE=1 SV=4	37	37	38	30	27	23	27	21	23	20	20	24	21	21	13	18	29	26
b23	b23.a2	b23.a2.a1	sp|Q9CYT6|CAP2_MOUSE Adenylyl cyclase-associated protein 2 OS=Mus musculus GN=Cap2 PE=1 SV=1	2	3	2	2	2	0	2	2	1	1	2	2	1	0	2	0	1	1
b24	b24.a1	b24.a1.a1	sp|Q8VCM7|FIBG_MOUSE Fibrinogen gamma chain OS=Mus musculus GN=Fgg PE=1 SV=1	40	39	44	40	32	24	19	26	25	24	26	24	22	27	27	3	6	4
b25	b25.a1	b25.a1.a1	sp|P11983|TCPA_MOUSE T-complex protein 1 subunit alpha OS=Mus musculus GN=Tcp1 PE=1 SV=3	6	17	10	14	8	9	11	10	11	8	12	9	10	10	7	10	13	11
b25	b25.a2	b25.a2.a1	sp|P80315|TCPD_MOUSE T-complex protein 1 subunit delta OS=Mus musculus GN=Cct4 PE=1 SV=3	12	9	10	10	10	7	8	7	11	5	5	6	5	13	4	9	10	9
b25	b25.a3	b25.a3.a1	sp|P80316|TCPE_MOUSE T-complex protein 1 subunit epsilon OS=Mus musculus GN=Cct5 PE=1 SV=1	10	8	7	9	8	2	4	6	6	4	6	2	2	3	4	7	12	4
b26	b26.a1	b26.a1.a1	sp|P27773|PDIA3_MOUSE Protein disulfide-isomerase A3 OS=Mus musculus GN=Pdia3 PE=1 SV=2	30	26	24	27	18	15	30	21	27	25	24	22	19	21	19	21	25	22
b27	b27.a1	b27.a1.a1	sp|P56480|ATPB_MOUSE ATP synthase subunit beta, mitochondrial OS=Mus musculus GN=Atp5b PE=1 SV=2	22	29	40	36	19	14	25	15	28	22	15	21	16	24	17	22	25	21
b28	b28.a1	b28.a1.a1	sp|Q9EQP2|EHD4_MOUSE EH domain-containing protein 4 OS=Mus musculus GN=Ehd4 PE=1 SV=1	11	17	20	12	8	7	14	7	14	11	9	13	11	13	7	13	13	12
b28	b28.a2	b28.a2.a1	sp|Q9QXY6|EHD3_MOUSE EH domain-containing protein 3 OS=Mus musculus GN=Ehd3 PE=1 SV=2	18	14	14	12	7	9	8	5	9	7	7	7	5	7	4	4	12	9
b28	b28.a3	b28.a3.a1	sp|Q9WVK4|EHD1_MOUSE EH domain-containing protein 1 OS=Mus musculus GN=Ehd1 PE=1 SV=1	9	10	11	6	3	6	7	4	11	6	6	7	7	7	3	4	12	6
b29	b29.a1	b29.a1.a1	sp|P13020-2|GELS_MOUSE Isoform 2 of Gelsolin OS=Mus musculus GN=Gsn	36	31	29	29	21	18	21	21	26	18	16	16	18	20	15	14	30	20
b30	b30.a1	b30.a1.a1	sp|Q8CIZ8|VWF_MOUSE von Willebrand factor OS=Mus musculus GN=Vwf PE=1 SV=2	23	21	31	17	17	13	13	15	20	16	18	12	12	25	35	19	33	23
b31	b31.a1	b31.a1.a1	sp|P05064|ALDOA_MOUSE Fructose-bisphosphate aldolase A OS=Mus musculus GN=Aldoa PE=1 SV=2	26	29	33	28	26	14	15	19	16	15	13	16	19	17	16	15	20	21
b32	b32.a1	b32.a1.a1	sp|Q61739-2|ITA6_MOUSE Isoform Alpha-6X1A of Integrin alpha-6 OS=Mus musculus GN=Itga6	22	18	18	20	22	12	21	15	21	15	13	15	16	24	13	11	18	22
b33	b33.a1	b33.a1.a1	sp|Q03265|ATPA_MOUSE ATP synthase subunit alpha, mitochondrial OS=Mus musculus GN=Atp5a1 PE=1 SV=1	21	23	23	26	20	15	14	11	19	12	11	14	12	24	12	14	28	17
b34	b34.a1	b34.a1.a1	sp|Q8VDD5|MYH9_MOUSE Myosin-9 OS=Mus musculus GN=Myh9 PE=1 SV=4	18	24	20	43	28	37	18	16	21	6	12	13	7	8	33	1	4	3
b34	b34.a2	b34.a2.a1	sp|O08638-2|MYH11_MOUSE Isoform 2 of Myosin-11 OS=Mus musculus GN=Myh11	1	2	2	5	4	5	4	0	3	0	0	2	1	2	5	1	1	1
b35	b35.a1	b35.a1.a1	sp|D3Z6Q9|BIN2_MOUSE Bridging integrator 2 OS=Mus musculus GN=Bin2 PE=1 SV=1	19	22	23	20	18	14	13	16	24	15	13	14	13	18	12	14	17	12
b35	b35.a2	b35.a2.a1	sp|O08539-2|BIN1_MOUSE Isoform 2 of Myc box-dependent-interacting protein 1 OS=Mus musculus GN=Bin1	1	1	1	1	1	0	1	1	2	2	1	1	1	0	2	2	2	1
b36	b36.a1	b36.a1.a1	sp|P63038|CH60_MOUSE 60 kDa heat shock protein, mitochondrial OS=Mus musculus GN=Hspd1 PE=1 SV=1	18	21	27	28	16	13	14	10	24	10	9	14	10	19	14	16	20	15
b37	b37.a1	b37.a1.a1	sp|Q64518-3|AT2A3_MOUSE Isoform SERCA3C of Sarcoplasmic/endoplasmic reticulum calcium ATPase 3 OS=Mus musculus GN=Atp2a3	19	24	29	17	10	7	18	15	11	13	22	7	14	22	9	13	17	9
b37	b37.a2	b37.a2.a1	sp|O55143-2|AT2A2_MOUSE Isoform 2 of Sarcoplasmic/endoplasmic reticulum calcium ATPase 2 OS=Mus musculus GN=Atp2a2	3	5	5	3	1	1	4	2	2	3	7	1	4	3	3	5	2	2
b38	b38.a1	b38.a1.a1	sp|P17182|ENOA_MOUSE Alpha-enolase OS=Mus musculus GN=Eno1 PE=1 SV=3	21	25	28	23	17	12	15	11	13	14	10	13	14	14	7	14	23	17
b39	b39.a1	b39.a1.a1	sp|Q3V0K9|PLSI_MOUSE Plastin-1 OS=Mus musculus GN=Pls1 PE=1 SV=1	14	16	13	12	8	10	14	13	19	12	15	12	12	14	7	15	15	14
b39	b39.a2	b39.a2.a1	sp|Q61233|PLSL_MOUSE Plastin-2 OS=Mus musculus GN=Lcp1 PE=1 SV=4	1	3	2	1	0	3	1	0	13	3	0	2	1	7	3	7	7	6
b40	b40.a1	b40.a1.a1	sp|Q62523|ZYX_MOUSE Zyxin OS=Mus musculus GN=Zyx PE=1 SV=2	24	27	24	24	19	14	15	11	16	9	11	12	12	10	10	11	22	17
b41	b41.a1	b41.a1.a1	sp|O55222|ILK_MOUSE Integrin-linked protein kinase OS=Mus musculus GN=Ilk PE=1 SV=2	21	26	25	28	15	14	14	14	14	12	14	9	13	13	16	7	18	10
b42	b42.a1	b42.a1.a1	sp|Q02053|UBA1_MOUSE Ubiquitin-like modifier-activating enzyme 1 OS=Mus musculus GN=Uba1 PE=1 SV=1	23	23	22	20	15	17	15	13	14	13	16	14	11	15	12	8	14	17
b42	b42.a2	b42.a2.a1	sp|P31254|UBA1Y_MOUSE Ubiquitin-like modifier-activating enzyme 1 Y OS=Mus musculus GN=Uba1y PE=1 SV=2	3	3	3	4	4	2	2	2	4	2	2	2	1	3	1	1	3	3
b43	b43.a1	b43.a1.a1	sp|P39655|LOX12_MOUSE Arachidonate 12-lipoxygenase, 12S-type OS=Mus musculus GN=Alox12 PE=1 SV=4	13	20	16	17	17	13	13	10	18	14	12	11	12	16	10	13	28	13
b44	b44.a1	b44.a1.a1	sp|P09055|ITB1_MOUSE Integrin beta-1 OS=Mus musculus GN=Itgb1 PE=1 SV=1	13	16	21	17	17	13	18	19	18	14	15	9	13	15	17	6	14	8
b45	b45.a1	b45.a1.a1	sp|Q8K558-2|TRML1_MOUSE Isoform 2 of Trem-like transcript 1 protein OS=Mus musculus GN=Treml1	16	13	19	12	16	11	17	11	17	14	11	12	10	15	13	15	19	15
b46	b46.a1	b46.a1.a1	sp|P62962|PROF1_MOUSE Profilin-1 OS=Mus musculus GN=Pfn1 PE=1 SV=2	21	15	14	14	11	10	19	12	16	12	14	19	16	17	8	9	15	13
b47	b47.a1	b47.a1.a1	sp|P08752|GNAI2_MOUSE Guanine nucleotide-binding protein G(i) subunit alpha-2 OS=Mus musculus GN=Gnai2 PE=1 SV=5	1	6	4	8	5	7	5	3	9	7	7	2	3	12	5	7	14	5
b47	b47.a2	b47.a2.a1	sp|P21279|GNAQ_MOUSE Guanine nucleotide-binding protein G(q) subunit alpha OS=Mus musculus GN=Gnaq PE=1 SV=4	4	5	2	4	4	2	3	2	5	6	3	3	4	5	2	3	7	5
b47	b47.a3	b47.a3.a1	sp|O70443|GNAZ_MOUSE Guanine nucleotide-binding protein G(z) subunit alpha OS=Mus musculus GN=Gnaz PE=1 SV=4	0	1	1	1	2	3	2	1	6	2	3	3	2	3	6	1	7	1
b47	b47.a4	b47.a4.a1	sp|Q9DC51|GNAI3_MOUSE Guanine nucleotide-binding protein G(k) subunit alpha OS=Mus musculus GN=Gnai3 PE=1 SV=3	0	2	2	3	2	3	2	0	3	2	3	1	1	3	1	4	3	2
b47	b47.a5	b47.a5.a1	sp|P27601|GNA13_MOUSE Guanine nucleotide-binding protein subunit alpha-13 OS=Mus musculus GN=Gna13 PE=1 SV=1	1	3	1	3	2	1	1	0	1	1	2	1	1	3	0	4	3	2
b47	b47.a6	b47.a6.a1	sp|P63094-2|GNAS2_MOUSE Isoform Gnas-2 of Guanine nucleotide-binding protein G(s) subunit alpha isoforms short OS=Mus musculus GN=Gnas	0	2	1	2	2	2	0	0	1	2	1	2	1	2	1	3	2	2
b47	b47.a7	b47.a7.a1	sp|Q3V3I2|GNAT3_MOUSE Guanine nucleotide-binding protein G(t) subunit alpha-3 OS=Mus musculus GN=Gnat3 PE=1 SV=2	0	1	1	1	1	2	0	0	0	1	1	1	1	1	0	2	1	1
b48	b48.a1	b48.a1.a1	sp|Q9WVA4|TAGL2_MOUSE Transgelin-2 OS=Mus musculus GN=Tagln2 PE=1 SV=4	25	21	27	15	12	12	12	11	11	11	10	15	12	10	12	11	14	13
b49	b49.a1	b49.a1.a1	sp|P47738|ALDH2_MOUSE Aldehyde dehydrogenase, mitochondrial OS=Mus musculus GN=Aldh2 PE=1 SV=1	21	20	18	17	17	9	13	9	16	13	11	12	10	13	9	12	22	12
b50	b50.a1	b50.a1.a1	sp|P14211|CALR_MOUSE Calreticulin OS=Mus musculus GN=Calr PE=1 SV=1	19	21	24	16	12	6	12	10	19	8	9	11	12	9	9	12	23	18
b51	b51.a1	b51.a1.a1	sp|Q61316|HSP74_MOUSE Heat shock 70 kDa protein 4 OS=Mus musculus GN=Hspa4 PE=1 SV=1	11	15	14	11	6	9	12	7	12	8	9	7	11	8	4	6	10	10
b51	b51.a2	b51.a2.a1	sp|P48722|HS74L_MOUSE Heat shock 70 kDa protein 4L OS=Mus musculus GN=Hspa4l PE=1 SV=2	4	7	4	3	2	2	4	4	3	2	4	2	5	2	2	3	6	6
b51	b51.a3	b51.a3.a1	sp|Q61699-2|HS105_MOUSE Isoform HSP105-beta of Heat shock protein 105 kDa OS=Mus musculus GN=Hsph1	2	5	5	8	6	3	3	2	1	1	3	1	3	1	2	1	3	1
b52	b52.a1	b52.a1.a1	sp|Q60932-2|VDAC1_MOUSE Isoform Mt-VDAC1 of Voltage-dependent anion-selective channel protein 1 OS=Mus musculus GN=Vdac1	10	11	16	12	9	8	12	7	10	9	9	6	8	10	7	13	18	11
b52	b52.a2	b52.a2.a1	sp|Q60931|VDAC3_MOUSE Voltage-dependent anion-selective channel protein 3 OS=Mus musculus GN=Vdac3 PE=1 SV=1	4	3	4	9	3	5	4	5	5	6	7	6	5	3	7	4	8	5
b53	b53.a1	b53.a1.a1	sp|O88342|WDR1_MOUSE WD repeat-containing protein 1 OS=Mus musculus GN=Wdr1 PE=1 SV=3	23	26	21	22	13	5	15	9	12	8	8	12	11	13	10	8	19	13
b54	b54.a1	b54.a1.a1	sp|O88783|FA5_MOUSE Coagulation factor V OS=Mus musculus GN=F5 PE=1 SV=1	11	16	14	20	15	16	13	10	21	15	12	8	14	17	10	8	15	9
b55	b55.a1	b55.a1.a1	sp|P35564|CALX_MOUSE Calnexin OS=Mus musculus GN=Canx PE=1 SV=1	20	16	21	12	13	5	15	10	17	15	11	8	9	15	8	16	20	12
b56	b56.a1	b56.a1.a1	sp|P09103|PDIA1_MOUSE Protein disulfide-isomerase OS=Mus musculus GN=P4hb PE=1 SV=2	14	18	25	21	14	7	13	11	16	8	10	11	13	10	8	12	19	11
b57	b57.a1	b57.a1.a1	sp|O89053|COR1A_MOUSE Coronin-1A OS=Mus musculus GN=Coro1a PE=1 SV=5	24	18	19	17	13	8	11	9	12	11	14	13	10	11	13	10	15	9
b58	b58.a1	b58.a1.a1	sp|P18760|COF1_MOUSE Cofilin-1 OS=Mus musculus GN=Cfl1 PE=1 SV=3	19	16	16	12	12	7	15	4	15	8	8	7	13	15	10	12	19	19
b58	b58.a2	b58.a2.a1	sp|P45591|COF2_MOUSE Cofilin-2 OS=Mus musculus GN=Cfl2 PE=1 SV=1	1	1	0	1	1	1	3	1	1	0	1	1	1	2	1	1	1	2
b59	b59.a1	b59.a1.a1	sp|P02088|HBB1_MOUSE Hemoglobin subunit beta-1 OS=Mus musculus GN=Hbb-b1 PE=1 SV=2	10	5	10	17	5	14	6	6	24	11	4	14	11	18	32	20	10	13
b60	b60.a1	b60.a1.a1	sp|Q9JHK5|PLEK_MOUSE Pleckstrin OS=Mus musculus GN=Plek PE=1 SV=1	15	18	25	18	14	10	15	8	7	13	7	11	10	10	10	8	18	10
b61	b61.a1	b61.a1.a1	sp|Q62469|ITA2_MOUSE Integrin alpha-2 OS=Mus musculus GN=Itga2 PE=1 SV=2	14	14	17	16	11	12	15	13	16	15	13	12	9	16	13	6	6	7
b62	b62.a1	b62.a1.a1	sp|P10126|EF1A1_MOUSE Elongation factor 1-alpha 1 OS=Mus musculus GN=Eef1a1 PE=1 SV=3	13	16	19	21	13	10	10	7	13	9	8	9	12	13	12	9	19	11
b63	b63.a1	b63.a1.a1	sp|P07758|A1AT1_MOUSE Alpha-1-antitrypsin 1-1 OS=Mus musculus GN=Serpina1a PE=1 SV=4	11	14	16	9	12	4	8	2	8	4	4	1	5	6	1	1	8	8
b63	b63.a2	b63.a2.a1	sp|Q00898|A1AT5_MOUSE Alpha-1-antitrypsin 1-5 OS=Mus musculus GN=Serpina1e PE=1 SV=1	8	8	20	9	11	3	8	3	5	3	2	2	4	4	2	2	7	7
b63	b63.a3	b63.a3.a1	sp|P22599|A1AT2_MOUSE Alpha-1-antitrypsin 1-2 OS=Mus musculus GN=Serpina1b PE=1 SV=2	10	11	16	8	10	4	8	5	6	3	3	1	3	3	1	1	5	6
b63	b63.a4	b63.a4.a1	sp|Q00897|A1AT4_MOUSE Alpha-1-antitrypsin 1-4 OS=Mus musculus GN=Serpina1d PE=1 SV=1	8	11	14	5	7	2	9	3	5	3	2	1	4	3	1	1	3	5
b64	b64.a1	b64.a1.a1	sp|P16858|G3P_MOUSE Glyceraldehyde-3-phosphate dehydrogenase OS=Mus musculus GN=Gapdh PE=1 SV=2	17	17	18	18	13	12	14	8	11	10	10	10	11	16	10	8	15	4
b65	b65.a1	b65.a1.a1	sp|P09411|PGK1_MOUSE Phosphoglycerate kinase 1 OS=Mus musculus GN=Pgk1 PE=1 SV=4	17	14	16	16	13	9	14	10	13	11	9	10	11	10	7	12	14	12
b66	b66.a1	b66.a1.a1	sp|Q9QYB1|CLIC4_MOUSE Chloride intracellular channel protein 4 OS=Mus musculus GN=Clic4 PE=1 SV=3	8	9	8	5	7	6	9	6	7	8	4	4	5	6	6	3	10	4
b66	b66.a2	b66.a2.a1	sp|Q9Z1Q5|CLIC1_MOUSE Chloride intracellular channel protein 1 OS=Mus musculus GN=Clic1 PE=1 SV=3	9	8	6	6	4	6	5	5	5	3	4	5	3	4	4	7	8	10
b67	b67.a1	b67.a1.a1	sp|P80314|TCPB_MOUSE T-complex protein 1 subunit beta OS=Mus musculus GN=Cct2 PE=1 SV=4	16	15	18	15	13	10	12	6	19	6	8	8	6	14	5	7	20	14
b68	b68.a1	b68.a1.a1	sp|Q64521|GPDM_MOUSE Glycerol-3-phosphate dehydrogenase, mitochondrial OS=Mus musculus GN=Gpd2 PE=1 SV=2	12	11	19	15	16	9	10	7	17	14	6	6	6	19	8	8	21	7
b69	b69.a1	b69.a1.a1	sp|P48036|ANXA5_MOUSE Annexin A5 OS=Mus musculus GN=Anxa5 PE=1 SV=1	11	11	12	12	12	11	13	7	13	15	8	13	10	16	10	10	15	12
b70	b70.a1	b70.a1.a1	sp|P20152|VIME_MOUSE Vimentin OS=Mus musculus GN=Vim PE=1 SV=3	0	1	3	1	0	4	0	0	26	5	0	1	0	6	2	11	6	4
b70	b70.a2	b70.a2.a1	sp|P04104|K2C1_MOUSE Keratin, type II cytoskeletal 1 OS=Mus musculus GN=Krt1 PE=1 SV=4	3	5	4	3	3	2	3	3	2	3	2	4	1	3	2	5	5	5
b70	b70.a3	b70.a3.a1	sp|Q6IFZ6|K2C1B_MOUSE Keratin, type II cytoskeletal 1b OS=Mus musculus GN=Krt77 PE=1 SV=1	1	5	2	1	1	1	3	3	2	2	1	3	2	1	3	4	3	3
b70	b70.a4	b70.a4.a1	sp|Q922U2|K2C5_MOUSE Keratin, type II cytoskeletal 5 OS=Mus musculus GN=Krt5 PE=1 SV=1	1	10	2	2	1	0	5	3	1	1	0	2	2	1	1	2	3	3
b70	b70.a5	b70.a5.a1	sp|P50446|K2C6A_MOUSE Keratin, type II cytoskeletal 6A OS=Mus musculus GN=Krt6a PE=1 SV=3	1	8	2	1	2	0	3	1	1	1	0	2	1	1	1	2	3	3
b70	b70.a6	b70.a6.a1	sp|Q3TTY5|K22E_MOUSE Keratin, type II cytoskeletal 2 epidermal OS=Mus musculus GN=Krt2 PE=1 SV=1	0	6	0	0	0	0	3	2	0	2	1	2	1	1	4	3	3	3
b70	b70.a7	b70.a7.a1	sp|Q8VED5|K2C79_MOUSE Keratin, type II cytoskeletal 79 OS=Mus musculus GN=Krt79 PE=1 SV=2	1	5	2	1	1	0	3	2	1	1	0	2	0	1	1	2	3	3
b70	b70.a8	b70.a8.a1	sp|Q8BGZ7|K2C75_MOUSE Keratin, type II cytoskeletal 75 OS=Mus musculus GN=Krt75 PE=1 SV=1	1	7	1	1	1	0	4	1	1	0	0	1	1	1	1	1	2	2
b70	b70.a9	b70.a9.a1	sp|Q6NXH9|K2C73_MOUSE Keratin, type II cytoskeletal 73 OS=Mus musculus GN=Krt73 PE=1 SV=1	1	4	2	1	1	1	1	1	1	1	1	1	2	1	1	1	1	1
b70	b70.b10	b70.b10.a1	sp|Q9R0H5|K2C71_MOUSE Keratin, type II cytoskeletal 71 OS=Mus musculus GN=Krt71 PE=1 SV=1	1	2	1	1	1	1	1	1	1	1	1	2	1	1	1	1	1	1
b70	b70.b11	b70.b11.a1	sp|Q3UV17|K22O_MOUSE Keratin, type II cytoskeletal 2 oral OS=Mus musculus GN=Krt76 PE=1 SV=1	1	4	1	1	0	1	0	1	1	0	1	1	1	1	1	1	1	1
b70	b70.b12	b70.b12.a1	sp|P08553|NFM_MOUSE Neurofilament medium polypeptide OS=Mus musculus GN=Nefm PE=1 SV=4	0	0	0	0	0	0	0	0	2	0	0	0	0	0	0	0	0	0
b70	b70.b13	b70.b13.a1	sp|Q6IME9|K2C72_MOUSE Keratin, type II cytoskeletal 72 OS=Mus musculus GN=Krt72 PE=3 SV=1	0	2	0	0	0	0	0	0	0	0	0	0	0	0	0	0	0	0
b71	b71.a1	b71.a1.a1	sp|P62137|PP1A_MOUSE Serine/threonine-protein phosphatase PP1-alpha catalytic subunit OS=Mus musculus GN=Ppp1ca PE=1 SV=1	9	9	13	13	12	5	9	6	12	9	7	3	5	8	7	9	12	13
b71	b71.a2	b71.a2.a1	sp|P62141|PP1B_MOUSE Serine/threonine-protein phosphatase PP1-beta catalytic subunit OS=Mus musculus GN=Ppp1cb PE=1 SV=3	9	8	13	11	12	4	10	6	12	7	5	3	4	8	6	5	12	11
b71	b71.a3	b71.a3.a1	sp|P63087-2|PP1G_MOUSE Isoform Gamma-2 of Serine/threonine-protein phosphatase PP1-gamma catalytic subunit OS=Mus musculus GN=Ppp1cc	9	8	11	11	8	3	8	5	12	7	5	2	4	7	7	5	10	10
b71	b71.a4	b71.a4.a1	sp|P48453-2|PP2BB_MOUSE Isoform 1 of Serine/threonine-protein phosphatase 2B catalytic subunit beta isoform OS=Mus musculus GN=Ppp3cb	0	1	1	0	0	1	1	2	1	1	1	1	1	1	1	0	0	1
b71	b71.a5	b71.a5.a1	sp|P63328-2|PP2BA_MOUSE Isoform 2 of Serine/threonine-protein phosphatase 2B catalytic subunit alpha isoform OS=Mus musculus GN=Ppp3ca	0	1	1	0	0	1	1	2	1	1	1	1	1	1	1	0	0	1
b72	b72.a1	b72.a1.a1	sp|P08249|MDHM_MOUSE Malate dehydrogenase, mitochondrial OS=Mus musculus GN=Mdh2 PE=1 SV=3	9	13	15	14	9	9	12	11	12	14	9	11	10	10	10	15	13	10
b73	b73.a1	b73.a1.a1	sp|P50396|GDIA_MOUSE Rab GDP dissociation inhibitor alpha OS=Mus musculus GN=Gdi1 PE=1 SV=3	6	10	10	7	4	4	9	2	11	6	5	5	8	8	4	8	11	12
b73	b73.a2	b73.a2.a1	sp|Q61598|GDIB_MOUSE Rab GDP dissociation inhibitor beta OS=Mus musculus GN=Gdi2 PE=1 SV=1	5	10	7	6	7	3	6	2	11	6	5	3	2	6	5	6	11	9
b74	b74.a1	b74.a1.a1	sp|Q9D154|ILEUA_MOUSE Leukocyte elastase inhibitor A OS=Mus musculus GN=Serpinb1a PE=1 SV=1	17	16	18	11	10	8	11	6	14	11	10	10	12	12	5	11	13	10
b75	b75.a1	b75.a1.a1	sp|P26041|MOES_MOUSE Moesin OS=Mus musculus GN=Msn PE=1 SV=3	18	18	10	12	12	5	7	3	14	8	5	4	4	10	3	3	11	7
b75	b75.a2	b75.a2.a1	sp|P26043|RADI_MOUSE Radixin OS=Mus musculus GN=Rdx PE=1 SV=3	8	8	8	5	6	3	4	2	6	7	1	3	3	5	1	5	6	3
b75	b75.a3	b75.a3.a1	sp|P26040|EZRI_MOUSE Ezrin OS=Mus musculus GN=Ezr PE=1 SV=3	6	4	5	5	3	4	3	2	5	4	0	2	2	5	1	4	2	3
b76	b76.a1	b76.a1.a1	sp|Q60605-2|MYL6_MOUSE Isoform Smooth muscle of Myosin light polypeptide 6 OS=Mus musculus GN=Myl6	12	21	20	16	12	8	11	7	10	9	10	9	8	10	8	6	9	8
b76	b76.a2	b76.a2.a1	sp|Q8CI43|MYL6B_MOUSE Myosin light chain 6B OS=Mus musculus GN=Myl6b PE=1 SV=1	1	2	1	1	1	1	1	1	1	1	0	1	1	1	1	0	1	1
b77	b77.a1	b77.a1.a1	sp|P62874|GBB1_MOUSE Guanine nucleotide-binding protein G(I)/G(S)/G(T) subunit beta-1 OS=Mus musculus GN=Gnb1 PE=1 SV=3	8	12	12	15	6	3	5	5	9	7	5	4	5	8	5	6	11	7
b77	b77.a2	b77.a2.a1	sp|P62880|GBB2_MOUSE Guanine nucleotide-binding protein G(I)/G(S)/G(T) subunit beta-2 OS=Mus musculus GN=Gnb2 PE=1 SV=3	6	11	12	12	4	2	3	5	7	3	5	3	2	3	4	4	10	7
b77	b77.a3	b77.a3.a1	sp|P29387|GBB4_MOUSE Guanine nucleotide-binding protein subunit beta-4 OS=Mus musculus GN=Gnb4 PE=1 SV=4	2	2	2	3	1	1	0	1	1	1	2	0	0	0	1	2	3	4
b78	b78.a1	b78.a1.a1	sp|O70400|PDLI1_MOUSE PDZ and LIM domain protein 1 OS=Mus musculus GN=Pdlim1 PE=1 SV=4	15	15	19	9	9	4	14	3	13	8	6	8	8	10	5	11	18	13
b79	b79.a1	b79.a1.a1	sp|Q64324|STXB2_MOUSE Syntaxin-binding protein 2 OS=Mus musculus GN=Stxbp2 PE=1 SV=1	12	19	20	19	16	6	7	7	10	6	5	3	5	9	5	10	13	6
b79	b79.a2	b79.a2.a1	sp|Q60770|STXB3_MOUSE Syntaxin-binding protein 3 OS=Mus musculus GN=Stxbp3 PE=1 SV=1	0	0	0	1	2	0	1	2	0	1	0	0	0	0	0	0	1	1
b80	b80.a1	b80.a1.a1	sp|P06151|LDHA_MOUSE L-lactate dehydrogenase A chain OS=Mus musculus GN=Ldha PE=1 SV=3	12	14	12	10	9	10	8	10	11	9	5	10	11	10	9	8	13	13
b80	b80.a2	b80.a2.a1	sp|P00342|LDHC_MOUSE L-lactate dehydrogenase C chain OS=Mus musculus GN=Ldhc PE=1 SV=2	1	1	0	3	2	0	1	2	1	1	0	1	1	1	3	0	1	1
b81	b81.a1	b81.a1.a1	sp|Q63918|SDPR_MOUSE Serum deprivation-response protein OS=Mus musculus GN=Sdpr PE=1 SV=3	10	17	15	10	10	10	10	7	12	9	6	6	10	12	9	8	10	13
b82	b82.a1	b82.a1.a1	sp|P46638|RB11B_MOUSE Ras-related protein Rab-11B OS=Mus musculus GN=Rab11b PE=1 SV=3	10	12	10	9	8	8	12	7	14	11	8	10	8	11	7	12	13	10
b82	b82.a2	b82.a2.a1	sp|P62492|RB11A_MOUSE Ras-related protein Rab-11A OS=Mus musculus GN=Rab11a PE=1 SV=3	9	11	9	8	8	8	13	7	12	12	8	10	8	11	7	12	11	9
b83	b83.a1	b83.a1.a1	sp|Q9CQ19|MYL9_MOUSE Myosin regulatory light polypeptide 9 OS=Mus musculus GN=Myl9 PE=1 SV=3	8	10	11	9	5	6	7	5	9	7	5	6	7	13	8	6	5	8
b83	b83.a2	b83.a2.a1	sp|Q3THE2|ML12B_MOUSE Myosin regulatory light chain 12B OS=Mus musculus GN=Myl12b PE=1 SV=2	8	13	8	7	5	5	7	5	8	7	5	6	6	9	8	6	7	7
b84	b84.a1	b84.a1.a1	sp|Q8QZT1|THIL_MOUSE Acetyl-CoA acetyltransferase, mitochondrial OS=Mus musculus GN=Acat1 PE=1 SV=1	8	10	7	10	5	8	14	6	15	10	10	7	8	15	6	8	17	13
b85	b85.a1	b85.a1.a1	sp|Q07235|GDN_MOUSE Glia-derived nexin OS=Mus musculus GN=Serpine2 PE=1 SV=2	9	9	11	9	11	9	8	7	16	11	11	8	6	12	8	9	12	10
b86	b86.a1	b86.a1.a1	sp|Q922R8|PDIA6_MOUSE Protein disulfide-isomerase A6 OS=Mus musculus GN=Pdia6 PE=1 SV=3	10	10	10	13	9	8	8	9	13	8	10	7	9	7	6	13	14	12
b87	b87.a1	b87.a1.a1	sp|Q64442|DHSO_MOUSE Sorbitol dehydrogenase OS=Mus musculus GN=Sord PE=1 SV=3	14	22	16	14	9	4	8	5	12	5	6	9	4	10	4	7	15	10
b88	b88.a1	b88.a1.a1	sp|Q8CG03|PDE5A_MOUSE cGMP-specific 3',5'-cyclic phosphodiesterase OS=Mus musculus GN=Pde5a PE=1 SV=2	14	8	12	10	8	11	13	13	9	8	10	8	18	11	8	2	4	7
b89	b89.a1	b89.a1.a1	sp|Q99JW4|LIMS1_MOUSE LIM and senescent cell antigen-like-containing domain protein 1 OS=Mus musculus GN=Lims1 PE=1 SV=3	16	20	15	8	12	7	10	6	13	4	11	3	8	7	11	4	4	6
b89	b89.a2	b89.a2.a1	sp|Q91XD2|LIMS2_MOUSE LIM and senescent cell antigen-like-containing domain protein 2 OS=Mus musculus GN=Lims2 PE=1 SV=1	6	8	7	2	5	1	2	1	5	1	6	0	2	1	4	1	0	0
b90	b90.a1	b90.a1.a1	sp|P56399|UBP5_MOUSE Ubiquitin carboxyl-terminal hydrolase 5 OS=Mus musculus GN=Usp5 PE=1 SV=1	12	14	14	9	10	5	7	7	6	3	7	2	5	3	5	5	5	5
b90	b90.a2	b90.a2.a1	sp|Q8BY89-2|CTL2_MOUSE Isoform 2 of Choline transporter-like protein 2 OS=Mus musculus GN=Slc44a2	2	1	0	0	0	0	3	1	7	2	1	3	2	7	0	3	6	5
b91	b91.a1	b91.a1.a1	sp|Q9D8N0|EF1G_MOUSE Elongation factor 1-gamma OS=Mus musculus GN=Eef1g PE=1 SV=3	9	10	12	14	10	7	7	5	8	8	12	7	7	8	8	10	13	10
b92	b92.a1	b92.a1.a1	sp|P47753|CAZA1_MOUSE F-actin-capping protein subunit alpha-1 OS=Mus musculus GN=Capza1 PE=1 SV=4	7	9	8	8	6	2	4	3	7	3	2	5	3	6	3	3	6	5
b92	b92.a2	b92.a2.a1	sp|P47754|CAZA2_MOUSE F-actin-capping protein subunit alpha-2 OS=Mus musculus GN=Capza2 PE=1 SV=3	7	6	7	7	2	6	6	6	6	5	4	2	2	3	4	6	3	5
b93	b93.a1	b93.a1.a1	sp|P07759|SPA3K_MOUSE Serine protease inhibitor A3K OS=Mus musculus GN=Serpina3k PE=1 SV=2	15	15	18	12	18	7	12	11	5	5	4	3	2	5	4	2	11	6
b93	b93.a2	b93.a2.a1	sp|Q03734|SPA3M_MOUSE Serine protease inhibitor A3M OS=Mus musculus GN=Serpina3m PE=1 SV=2	9	9	10	8	10	5	10	9	3	3	4	2	1	2	1	2	7	1
b93	b93.a3	b93.a3.a1	sp|Q91WP6|SPA3N_MOUSE Serine protease inhibitor A3N OS=Mus musculus GN=Serpina3n PE=1 SV=1	3	4	6	3	3	2	4	4	2	1	2	2	1	1	1	1	4	2
b93	b93.a4	b93.a4.a1	sp|Q5I2A0|SPA3G_MOUSE Serine protease inhibitor A3G OS=Mus musculus GN=Serpina3g PE=1 SV=2	3	4	5	3	3	3	3	3	1	1	2	2	1	1	1	1	3	1
b94	b94.a1	b94.a1.a1	sp|Q08093|CNN2_MOUSE Calponin-2 OS=Mus musculus GN=Cnn2 PE=1 SV=1	15	12	13	6	7	4	15	5	10	11	7	13	8	12	5	6	10	5
b95	b95.a1	b95.a1.a1	sp|P04202|TGFB1_MOUSE Transforming growth factor beta-1 OS=Mus musculus GN=Tgfb1 PE=1 SV=1	11	8	12	9	8	9	11	9	8	10	8	7	6	8	9	8	13	9
b96	b96.a1	b96.a1.a1	sp|P60766|CDC42_MOUSE Cell division control protein 42 homolog OS=Mus musculus GN=Cdc42 PE=1 SV=2	10	7	11	7	7	1	4	4	5	3	2	3	2	6	5	5	9	9
b96	b96.a2	b96.a2.a1	sp|P63001|RAC1_MOUSE Ras-related C3 botulinum toxin substrate 1 OS=Mus musculus GN=Rac1 PE=1 SV=1	3	1	2	4	3	1	1	1	2	1	1	1	1	4	4	5	3	5
b96	b96.a3	b96.a3.a1	sp|Q05144|RAC2_MOUSE Ras-related C3 botulinum toxin substrate 2 OS=Mus musculus GN=Rac2 PE=1 SV=1	1	1	2	2	2	2	0	1	1	1	1	1	2	3	2	5	3	6
b96	b96.a4	b96.a4.a1	sp|P84096|RHOG_MOUSE Rho-related GTP-binding protein RhoG OS=Mus musculus GN=Rhog PE=1 SV=1	1	0	0	1	1	0	1	0	5	2	0	0	1	1	2	5	5	4
b97	b97.a1	b97.a1.a1	sp|P42932|TCPQ_MOUSE T-complex protein 1 subunit theta OS=Mus musculus GN=Cct8 PE=1 SV=3	7	5	7	10	4	7	14	9	8	10	10	7	10	9	6	9	13	12
b98	b98.a1	b98.a1.a1	sp|P70460|VASP_MOUSE Vasodilator-stimulated phosphoprotein OS=Mus musculus GN=Vasp PE=1 SV=4	18	16	18	13	7	7	10	2	6	3	6	5	6	5	5	9	10	10
b99	b99.a1	b99.a1.a1	sp|P17751|TPIS_MOUSE Triosephosphate isomerase OS=Mus musculus GN=Tpi1 PE=1 SV=4	16	11	14	10	8	6	8	7	7	9	5	8	8	8	6	6	10	9
c100	c100.a1	c100.a1.a1	sp|P31324|KAP3_MOUSE cAMP-dependent protein kinase type II-beta regulatory subunit OS=Mus musculus GN=Prkar2b PE=1 SV=3	10	13	12	12	7	7	12	5	11	10	5	9	9	6	5	6	8	9
c101	c101.a1	c101.a1.a1	sp|Q61599|GDIR2_MOUSE Rho GDP-dissociation inhibitor 2 OS=Mus musculus GN=Arhgdib PE=1 SV=3	12	15	17	12	4	7	8	6	12	4	4	5	7	10	7	5	12	9
c102	c102.a1	c102.a1.a1	sp|Q9ES46|PARVB_MOUSE Beta-parvin OS=Mus musculus GN=Parvb PE=1 SV=1	15	13	11	11	7	7	7	8	9	6	7	6	9	7	6	9	9	9
c103	c103.a1	c103.a1.a1	sp|P11835|ITB2_MOUSE Integrin beta-2 OS=Mus musculus GN=Itgb2 PE=1 SV=2	6	7	8	7	8	6	6	5	14	7	6	8	4	10	6	15	18	11
c103	c103.a2	c103.a2.a1	sp|O70309-2|ITB5_MOUSE Isoform Beta-5B of Integrin beta-5 OS=Mus musculus GN=Itgb5	0	0	0	0	0	0	0	0	0	1	0	0	0	0	1	0	2	0
c104	c104.a1	c104.a1.a1	sp|O35930|GP1BA_MOUSE Platelet glycoprotein Ib alpha chain OS=Mus musculus GN=Gp1ba PE=1 SV=2	12	11	12	10	15	6	10	7	13	7	6	7	7	11	12	2	4	2
c105	c105.a1	c105.a1.a1	sp|Q8C1B7-2|SEP11_MOUSE Isoform 2 of Septin-11 OS=Mus musculus GN=Sept11	4	9	7	8	6	5	4	4	3	5	3	3	3	3	2	3	6	3
c105	c105.a2	c105.a2.a1	sp|O55131|SEPT7_MOUSE Septin-7 OS=Mus musculus GN=Sept7 PE=1 SV=1	6	5	7	6	4	2	5	3	5	3	2	3	4	3	1	2	5	5
c105	c105.a3	c105.a3.a1	sp|Q8CHH9-2|SEPT8_MOUSE Isoform 2 of Septin-8 OS=Mus musculus GN=Sept8	1	2	2	0	0	1	0	1	0	1	0	0	1	0	0	0	1	0
c105	c105.a4	c105.a4.a1	sp|Q9R1T4-2|SEPT6_MOUSE Isoform I of Septin-6 OS=Mus musculus GN=Sept6	0	1	1	1	0	0	1	0	0	2	0	0	1	1	0	0	2	0
c106	c106.a1	c106.a1.a1	sp|P17742|PPIA_MOUSE Peptidyl-prolyl cis-trans isomerase A OS=Mus musculus GN=Ppia PE=1 SV=2	9	8	8	10	6	11	10	6	7	9	10	9	8	9	7	7	10	9
c107	c107.a1	c107.a1.a1	sp|Q99JY9|ARP3_MOUSE Actin-related protein 3 OS=Mus musculus GN=Actr3 PE=1 SV=3	12	11	9	10	8	4	7	9	9	8	8	5	9	9	4	9	12	9
c108	c108.a1	c108.a1.a1	sp|P47757-2|CAPZB_MOUSE Isoform 2 of F-actin-capping protein subunit beta OS=Mus musculus GN=Capzb	9	8	11	9	4	8	10	6	12	9	10	2	8	7	3	10	13	9
c109	c109.a1	c109.a1.a1	sp|P28665|MUG1_MOUSE Murinoglobulin-1 OS=Mus musculus GN=Mug1 PE=1 SV=3	11	16	28	9	16	6	15	18	3	5	10	3	3	3	1	0	0	0
c110	c110.a1	c110.a1.a1	sp|Q99K41|EMIL1_MOUSE EMILIN-1 OS=Mus musculus GN=Emilin1 PE=1 SV=1	23	18	21	17	14	10	0	12	0	0	13	0	0	0	17	0	0	0
c111	c111.a1	c111.a1.a1	sp|Q01730|RSU1_MOUSE Ras suppressor protein 1 OS=Mus musculus GN=Rsu1 PE=1 SV=3	14	9	13	12	10	4	9	6	11	4	9	6	3	8	3	4	9	10
c112	c112.a1	c112.a1.a1	sp|P08003|PDIA4_MOUSE Protein disulfide-isomerase A4 OS=Mus musculus GN=Pdia4 PE=1 SV=3	9	9	10	4	6	6	12	4	9	13	6	9	4	7	3	13	12	7
c113	c113.a1	c113.a1.a1	sp|O35601|FYB_MOUSE FYN-binding protein OS=Mus musculus GN=Fyb PE=1 SV=2	16	16	16	9	7	5	7	4	11	2	11	7	4	4	4	5	9	5
c114	c114.a1	c114.a1.a1	sp|Q9Z126|PLF4_MOUSE Platelet factor 4 OS=Mus musculus GN=Pf4 PE=1 SV=1	10	11	10	7	7	7	9	0	10	7	8	5	6	12	8	6	8	11
c115	c115.a1	c115.a1.a1	sp|Q8K1M6-2|DNM1L_MOUSE Isoform 2 of Dynamin-1-like protein OS=Mus musculus GN=Dnm1l	16	20	18	10	10	2	7	2	5	2	3	4	6	6	5	4	13	9
c116	c116.a1	c116.a1.a1	sp|Q61166|MARE1_MOUSE Microtubule-associated protein RP/EB family member 1 OS=Mus musculus GN=Mapre1 PE=1 SV=3	7	6	8	3	2	10	9	8	7	9	10	8	10	6	5	11	13	9
c117	c117.a1	c117.a1.a1	sp|P35235|PTN11_MOUSE Tyrosine-protein phosphatase non-receptor type 11 OS=Mus musculus GN=Ptpn11 PE=1 SV=2	12	8	12	10	8	6	8	10	6	7	6	3	8	7	8	4	10	5
c118	c118.a1	c118.a1.a1	sp|Q9WU78-3|PDC6I_MOUSE Isoform 3 of Programmed cell death 6-interacting protein OS=Mus musculus GN=Pdcd6ip	13	13	14	11	11	4	10	5	11	4	3	2	6	8	5	4	6	8
c119	c119.a1	c119.a1.a1	sp|O08529|CAN2_MOUSE Calpain-2 catalytic subunit OS=Mus musculus GN=Capn2 PE=1 SV=4	8	9	7	12	11	9	7	6	9	8	7	4	5	12	3	6	9	5
c120	c120.a1	c120.a1.a1	sp|A2CG49-4|KALRN_MOUSE Isoform 4 of Kalirin OS=Mus musculus GN=Kalrn	2	5	3	10	7	7	10	6	12	11	7	5	8	11	5	8	13	6
c121	c121.a1	c121.a1.a1	sp|P61205|ARF3_MOUSE ADP-ribosylation factor 3 OS=Mus musculus GN=Arf3 PE=2 SV=2	8	10	9	7	5	2	4	2	10	5	4	2	5	6	2	5	12	5
c121	c121.a2	c121.a2.a1	sp|P84084|ARF5_MOUSE ADP-ribosylation factor 5 OS=Mus musculus GN=Arf5 PE=1 SV=2	5	10	10	8	4	3	3	2	6	4	2	2	4	5	2	4	9	6
c121	c121.a3	c121.a3.a1	sp|P61750|ARF4_MOUSE ADP-ribosylation factor 4 OS=Mus musculus GN=Arf4 PE=1 SV=2	3	8	7	7	5	1	2	1	3	2	1	2	3	2	1	2	7	4
c122	c122.a1	c122.a1.a1	sp|P80318|TCPG_MOUSE T-complex protein 1 subunit gamma OS=Mus musculus GN=Cct3 PE=1 SV=1	11	11	11	11	11	8	7	4	3	5	6	5	8	6	4	6	9	9
c123	c123.a1	c123.a1.a1	sp|Q99PT1|GDIR1_MOUSE Rho GDP-dissociation inhibitor 1 OS=Mus musculus GN=Arhgdia PE=1 SV=3	11	10	11	8	4	7	7	6	7	7	7	6	8	5	4	8	8	8
c124	c124.a1	c124.a1.a1	sp|P01942|HBA_MOUSE Hemoglobin subunit alpha OS=Mus musculus GN=Hba PE=1 SV=2	6	7	5	7	4	9	7	5	9	7	4	10	7	7	13	8	7	9
c125	c125.a1	c125.a1.a1	sp|Q9D1Q6|ERP44_MOUSE Endoplasmic reticulum resident protein 44 OS=Mus musculus GN=Erp44 PE=1 SV=1	4	4	3	5	3	4	5	6	5	5	5	3	4	3	5	7	4	6
c125	c125.a2	c125.a2.a1	sp|P63005|LIS1_MOUSE Platelet-activating factor acetylhydrolase IB subunit alpha OS=Mus musculus GN=Pafah1b1 PE=1 SV=2	4	5	7	2	2	3	2	3	1	4	3	1	2	3	2	3	4	4
c126	c126.a1	c126.a1.a1	sp|Q9R0P5|DEST_MOUSE Destrin OS=Mus musculus GN=Dstn PE=1 SV=3	16	10	11	9	9	7	4	6	6	6	6	4	5	7	5	5	9	6
c127	c127.a1	c127.a1.a1	sp|Q07797|LG3BP_MOUSE Galectin-3-binding protein OS=Mus musculus GN=Lgals3bp PE=1 SV=1	7	7	12	9	9	7	5	7	13	5	5	4	6	9	3	5	11	6
c128	c128.a1	c128.a1.a1	sp|Q8K1B8|URP2_MOUSE Fermitin family homolog 3 OS=Mus musculus GN=Fermt3 PE=1 SV=1	3	7	2	10	5	9	11	15	9	5	7	8	5	3	8	9	7	5
c129	c129.a1	c129.a1.a1	sp|Q91VI7|RINI_MOUSE Ribonuclease inhibitor OS=Mus musculus GN=Rnh1 PE=1 SV=1	8	8	9	9	5	4	11	9	8	4	6	5	8	3	7	7	9	8
c130	c130.a1	c130.a1.a1	sp|Q60930|VDAC2_MOUSE Voltage-dependent anion-selective channel protein 2 OS=Mus musculus GN=Vdac2 PE=1 SV=2	8	6	7	8	8	7	6	5	10	7	4	6	5	11	4	8	10	7
c131	c131.a1	c131.a1.a1	sp|P80317|TCPZ_MOUSE T-complex protein 1 subunit zeta OS=Mus musculus GN=Cct6a PE=1 SV=3	11	14	11	11	11	5	5	2	6	5	2	4	5	7	3	5	9	10
c131	c131.a2	c131.a2.a1	sp|Q61390|TCPW_MOUSE T-complex protein 1 subunit zeta-2 OS=Mus musculus GN=Cct6b PE=1 SV=4	2	3	2	2	2	1	1	1	0	2	1	1	1	1	1	1	3	2
c132	c132.a1	c132.a1.a1	sp|P01898|HA10_MOUSE H-2 class I histocompatibility antigen, Q10 alpha chain OS=Mus musculus GN=H2-Q10 PE=1 SV=3	6	9	9	7	10	2	5	5	2	2	2	1	1	1	2	3	5	5
c132	c132.a2	c132.a2.a1	sp|P01899|HA11_MOUSE H-2 class I histocompatibility antigen, D-B alpha chain OS=Mus musculus GN=H2-D1 PE=1 SV=2	1	2	4	4	1	2	4	4	6	6	3	4	3	3	3	5	5	3
c132	c132.a3	c132.a3.a1	sp|P01901|HA1B_MOUSE H-2 class I histocompatibility antigen, K-B alpha chain OS=Mus musculus GN=H2-K1 PE=1 SV=1	0	1	1	3	1	2	3	2	2	3	2	1	2	1	2	4	0	2
c132	c132.a4	c132.a4.a1	sp|P03991|HA1W_MOUSE H-2 class I histocompatibility antigen, K-W28 alpha chain OS=Mus musculus GN=H2-K1 PE=1 SV=2	0	1	1	3	1	2	3	2	3	2	2	1	2	1	2	3	0	2
c133	c133.a1	c133.a1.a1	sp|P39054-2|DYN2_MOUSE Isoform 2 of Dynamin-2 OS=Mus musculus GN=Dnm2	5	8	4	9	8	6	8	6	6	5	8	5	8	5	9	5	11	7
c133	c133.a2	c133.a2.a1	sp|P39053-3|DYN1_MOUSE Isoform 3 of Dynamin-1 OS=Mus musculus GN=Dnm1	3	4	2	2	1	2	3	2	1	1	3	2	2	1	4	1	1	4
c134	c134.a1	c134.a1.a1	sp|P05480|SRC_MOUSE Neuronal proto-oncogene tyrosine-protein kinase Src OS=Mus musculus GN=Src PE=1 SV=4	10	12	10	8	8	3	5	4	7	6	4	6	5	7	6	5	8	9
c134	c134.a2	c134.a2.a1	sp|Q62190|RON_MOUSE Macrophage-stimulating protein receptor OS=Mus musculus GN=Mst1r PE=1 SV=3	1	1	1	2	1	1	0	0	0	0	1	0	0	0	0	0	1	1
c135	c135.a1	c135.a1.a1	sp|Q9CVB6|ARPC2_MOUSE Actin-related protein 2/3 complex subunit 2 OS=Mus musculus GN=Arpc2 PE=1 SV=3	6	13	11	13	8	6	6	5	9	7	2	3	4	6	3	7	11	3
c136	c136.a1	c136.a1.a1	sp|P60335|PCBP1_MOUSE Poly(rC)-binding protein 1 OS=Mus musculus GN=Pcbp1 PE=1 SV=1	5	7	6	5	3	6	7	3	7	7	6	6	5	8	4	4	3	5
c136	c136.a2	c136.a2.a1	sp|Q61990-3|PCBP2_MOUSE Isoform 3 of Poly(rC)-binding protein 2 OS=Mus musculus GN=Pcbp2	4	6	6	5	3	4	4	2	4	2	3	2	2	2	3	3	4	2
c137	c137.a1	c137.a1.a1	sp|P97315|CSRP1_MOUSE Cysteine and glycine-rich protein 1 OS=Mus musculus GN=Csrp1 PE=1 SV=3	7	5	6	6	6	4	10	5	8	6	7	4	8	10	8	6	8	8
c138	c138.a1	c138.a1.a1	sp|Q07076|ANXA7_MOUSE Annexin A7 OS=Mus musculus GN=Anxa7 PE=1 SV=2	4	7	5	6	6	5	4	3	8	4	3	4	4	5	3	3	7	5
c138	c138.a2	c138.a2.a1	sp|P97384|ANX11_MOUSE Annexin A11 OS=Mus musculus GN=Anxa11 PE=1 SV=2	1	2	2	2	1	2	3	1	4	3	1	1	1	0	2	4	3	2
c139	c139.a1	c139.a1.a1	sp|P24369|PPIB_MOUSE Peptidyl-prolyl cis-trans isomerase B OS=Mus musculus GN=Ppib PE=1 SV=2	8	7	8	7	3	4	8	8	9	4	6	6	6	10	3	8	8	7
c140	c140.a1	c140.a1.a1	sp|P40142|TKT_MOUSE Transketolase OS=Mus musculus GN=Tkt PE=1 SV=1	15	4	10	9	6	6	6	6	7	3	5	1	4	6	4	8	11	8
c141	c141.a1	c141.a1.a1	sp|Q9JLJ2|AL9A1_MOUSE 4-trimethylaminobutyraldehyde dehydrogenase OS=Mus musculus GN=Aldh9a1 PE=1 SV=1	12	9	7	9	6	6	5	7	5	9	8	3	7	6	4	3	7	6
c142	c142.a1	c142.a1.a1	sp|P57776|EF1D_MOUSE Elongation factor 1-delta OS=Mus musculus GN=Eef1d PE=1 SV=3	8	7	6	6	6	5	5	4	6	5	5	3	4	6	3	4	7	8
c142	c142.a2	c142.a2.a1	sp|P57776-2|EF1D_MOUSE Isoform 2 of Elongation factor 1-delta OS=Mus musculus GN=Eef1d	8	7	6	6	5	4	4	4	5	5	4	3	3	6	4	6	6	7
c143	c143.a1	c143.a1.a1	sp|Q922B2|SYDC_MOUSE Aspartate--tRNA ligase, cytoplasmic OS=Mus musculus GN=Dars PE=1 SV=2	3	7	7	9	11	8	6	8	6	4	4	5	6	3	4	11	7	9
c144	c144.a1	c144.a1.a1	sp|Q921H8|THIKA_MOUSE 3-ketoacyl-CoA thiolase A, peroxisomal OS=Mus musculus GN=Acaa1a PE=1 SV=1	7	8	10	11	7	2	10	4	7	6	3	4	5	8	3	10	9	4
c145	c145.a1	c145.a1.a1	sp|Q8BGG7|UBS3B_MOUSE Ubiquitin-associated and SH3 domain-containing protein B OS=Mus musculus GN=Ubash3b PE=1 SV=1	13	14	10	11	9	1	12	4	6	4	5	3	8	8	2	2	4	1
c146	c146.a1	c146.a1.a1	sp|Q9CWJ9|PUR9_MOUSE Bifunctional purine biosynthesis protein PURH OS=Mus musculus GN=Atic PE=1 SV=2	12	11	13	9	3	1	8	4	9	6	3	3	4	4	6	3	8	10
c147	c147.a1	c147.a1.a1	sp|P35700|PRDX1_MOUSE Peroxiredoxin-1 OS=Mus musculus GN=Prdx1 PE=1 SV=1	8	6	6	5	5	5	7	3	6	5	4	7	5	6	3	8	7	3
c147	c147.a2	c147.a2.a1	sp|O08807|PRDX4_MOUSE Peroxiredoxin-4 OS=Mus musculus GN=Prdx4 PE=1 SV=1	4	4	4	3	2	4	3	4	3	3	5	3	2	3	2	4	1	2
c148	c148.a1	c148.a1.a1	sp|Q9JHJ0|TMOD3_MOUSE Tropomodulin-3 OS=Mus musculus GN=Tmod3 PE=1 SV=1	7	6	8	6	6	8	6	4	7	8	8	5	4	6	6	6	6	8
c149	c149.a1	c149.a1.a1	sp|P35278|RAB5C_MOUSE Ras-related protein Rab-5C OS=Mus musculus GN=Rab5c PE=1 SV=2	4	4	5	5	6	5	6	2	6	4	4	5	4	4	3	4	4	5
c149	c149.a2	c149.a2.a1	sp|P61021|RAB5B_MOUSE Ras-related protein Rab-5B OS=Mus musculus GN=Rab5b PE=1 SV=1	1	1	2	3	2	3	3	1	3	3	1	2	0	2	1	2	4	2
c149	c149.a3	c149.a3.a1	sp|Q9CQD1|RAB5A_MOUSE Ras-related protein Rab-5A OS=Mus musculus GN=Rab5a PE=1 SV=1	0	0	1	1	1	2	1	0	4	3	1	1	0	1	0	1	4	4
c150	c150.a1	c150.a1.a1	sp|P42208|SEPT2_MOUSE Septin-2 OS=Mus musculus GN=Sept2 PE=1 SV=2	8	8	6	6	6	5	7	3	10	6	6	7	6	8	4	3	9	7
c151	c151.a1	c151.a1.a1	sp|Q60790|RASA3_MOUSE Ras GTPase-activating protein 3 OS=Mus musculus GN=Rasa3 PE=1 SV=2	3	8	5	14	13	4	6	6	10	5	5	3	3	7	8	2	6	6
c152	c152.a1	c152.a1.a1	sp|P35282|RAB21_MOUSE Ras-related protein Rab-21 OS=Mus musculus GN=Rab21 PE=1 SV=4	2	3	3	5	3	2	4	0	5	3	1	1	3	5	3	4	7	6
c152	c152.a2	c152.a2.a1	sp|P35293|RAB18_MOUSE Ras-related protein Rab-18 OS=Mus musculus GN=Rab18 PE=1 SV=2	3	3	4	2	1	1	3	3	4	2	2	3	3	4	4	6	6	5
c153	c153.a1	c153.a1.a1	sp|O08553|DPYL2_MOUSE Dihydropyrimidinase-related protein 2 OS=Mus musculus GN=Dpysl2 PE=1 SV=2	5	6	9	6	5	5	11	5	4	5	7	7	7	4	5	7	7	7
c154	c154.a1	c154.a1.a1	sp|P02535-3|K1C10_MOUSE Isoform 3 of Keratin, type I cytoskeletal 10 OS=Mus musculus GN=Krt10	5	8	2	3	1	4	6	4	5	6	5	3	5	4	3	4	4	3
c154	c154.a2	c154.a2.a1	sp|P02535-2|K1C10_MOUSE Isoform 2 of Keratin, type I cytoskeletal 10 OS=Mus musculus GN=Krt10	5	8	2	3	1	4	6	5	5	6	3	3	5	4	3	4	3	3
c154	c154.a3	c154.a3.a1	sp|Q61781|K1C14_MOUSE Keratin, type I cytoskeletal 14 OS=Mus musculus GN=Krt14 PE=1 SV=2	5	6	2	3	0	1	5	5	2	2	1	0	1	1	2	3	2	2
c154	c154.a4	c154.a4.a1	sp|Q9Z2K1|K1C16_MOUSE Keratin, type I cytoskeletal 16 OS=Mus musculus GN=Krt16 PE=1 SV=3	4	3	1	3	0	1	4	3	1	2	1	0	1	1	1	1	1	1
c154	c154.a5	c154.a5.a1	sp|Q9QWL7|K1C17_MOUSE Keratin, type I cytoskeletal 17 OS=Mus musculus GN=Krt17 PE=1 SV=3	5	6	0	1	0	0	3	4	0	1	0	1	0	0	1	2	1	1
c154	c154.a6	c154.a6.a1	sp|Q6IFX2|K1C42_MOUSE Keratin, type I cytoskeletal 42 OS=Mus musculus GN=Krt42 PE=1 SV=1	4	3	0	1	0	0	5	3	0	1	0	0	0	0	0	0	0	1
c154	c154.a7	c154.a7.a1	sp|A1L317|K1C24_MOUSE Keratin, type I cytoskeletal 24 OS=Mus musculus GN=Krt24 PE=2 SV=2	1	0	0	1	0	0	2	0	0	1	0	0	0	0	0	0	0	0
c155	c155.a1	c155.a1.a1	sp|O35643|AP1B1_MOUSE AP-1 complex subunit beta-1 OS=Mus musculus GN=Ap1b1 PE=1 SV=2	2	4	2	6	5	2	8	1	11	5	3	3	6	11	3	5	10	6
c155	c155.a2	c155.a2.a1	sp|Q9DBG3-2|AP2B1_MOUSE Isoform 2 of AP-2 complex subunit beta OS=Mus musculus GN=Ap2b1	1	4	2	3	1	2	7	1	10	5	4	2	4	9	3	4	8	4
c156	c156.a1	c156.a1.a1	sp|Q76MZ3|2AAA_MOUSE Serine/threonine-protein phosphatase 2A 65 kDa regulatory subunit A alpha isoform OS=Mus musculus GN=Ppp2r1a PE=1 SV=3	10	13	13	7	6	4	6	2	9	3	3	2	3	6	3	3	7	8
c156	c156.a2	c156.a2.a1	sp|Q7TNP2|2AAB_MOUSE Serine/threonine-protein phosphatase 2A 65 kDa regulatory subunit A beta isoform OS=Mus musculus GN=Ppp2r1b PE=1 SV=2	2	4	3	1	2	1	1	0	2	0	0	0	0	1	0	0	2	1
c157	c157.a1	c157.a1.a1	sp|Q9QUI0|RHOA_MOUSE Transforming protein RhoA OS=Mus musculus GN=Rhoa PE=1 SV=1	11	10	11	9	2	2	5	4	7	5	5	4	6	8	3	5	7	4
c157	c157.a2	c157.a2.a1	sp|P62746|RHOB_MOUSE Rho-related GTP-binding protein RhoB OS=Mus musculus GN=Rhob PE=1 SV=1	2	1	2	2	1	0	0	0	2	1	0	0	1	1	0	0	2	2
c158	c158.a1	c158.a1.a1	sp|Q60598|SRC8_MOUSE Src substrate cortactin OS=Mus musculus GN=Cttn PE=1 SV=2	9	8	9	6	9	6	8	1	5	6	9	5	4	3	5	4	6	4
c159	c159.a1	c159.a1.a1	sp|O09044|SNP23_MOUSE Synaptosomal-associated protein 23 OS=Mus musculus GN=Snap23 PE=1 SV=1	6	6	5	8	6	5	10	3	9	5	8	4	6	5	4	6	6	5
c160	c160.a1	c160.a1.a1	sp|Q9DB77|QCR2_MOUSE Cytochrome b-c1 complex subunit 2, mitochondrial OS=Mus musculus GN=Uqcrc2 PE=1 SV=1	2	3	3	7	4	5	7	5	9	5	9	5	4	10	7	7	8	7
c161	c161.a1	c161.a1.a1	sp|B2RPV6|MMRN1_MOUSE Multimerin-1 OS=Mus musculus GN=Mmrn1 PE=1 SV=2	12	15	16	13	6	7	1	9	1	4	6	2	2	4	6	1	1	0
c162	c162.a1	c162.a1.a1	sp|P60843|IF4A1_MOUSE Eukaryotic initiation factor 4A-I OS=Mus musculus GN=Eif4a1 PE=1 SV=1	3	7	4	10	4	6	7	4	10	4	6	2	5	6	5	8	7	5
c162	c162.a2	c162.a2.a1	sp|P10630-2|IF4A2_MOUSE Isoform 2 of Eukaryotic initiation factor 4A-II OS=Mus musculus GN=Eif4a2	2	5	3	5	3	3	3	3	6	3	4	1	4	4	4	6	6	4
c162	c162.a3	c162.a3.a1	sp|Q91VC3|IF4A3_MOUSE Eukaryotic initiation factor 4A-III OS=Mus musculus GN=Eif4a3 PE=1 SV=3	1	2	1	2	1	1	0	1	3	0	1	0	0	2	1	2	2	1
c163	c163.a1	c163.a1.a1	sp|Q80TH2-1|ERBIN_MOUSE Isoform 1 of Erbin OS=Mus musculus GN=Erbin	6	12	11	9	8	4	5	3	6	5	7	4	2	5	4	4	7	4
c164	c164.a1	c164.a1.a1	sp|P80313|TCPH_MOUSE T-complex protein 1 subunit eta OS=Mus musculus GN=Cct7 PE=1 SV=1	1	4	2	4	5	4	8	3	8	8	4	6	8	14	1	7	9	10
c165	c165.a1	c165.a1.a1	sp|Q62261|SPTB2_MOUSE Spectrin beta chain, non-erythrocytic 1 OS=Mus musculus GN=Sptbn1 PE=1 SV=2	2	1	3	14	4	15	4	11	8	4	5	6	11	4	8	0	2	3
c166	c166.a1	c166.a1.a1	sp|P43277|H13_MOUSE Histone H1.3 OS=Mus musculus GN=Hist1h1d PE=1 SV=2	6	5	2	0	2	0	2	1	8	2	4	0	0	8	8	0	0	2
c166	c166.a2	c166.a2.a1	sp|P15864|H12_MOUSE Histone H1.2 OS=Mus musculus GN=Hist1h1c PE=1 SV=2	7	6	2	0	2	0	2	1	8	2	3	0	0	7	7	0	0	2
c166	c166.a3	c166.a3.a1	sp|P43274|H14_MOUSE Histone H1.4 OS=Mus musculus GN=Hist1h1e PE=1 SV=2	5	3	1	0	2	0	1	1	9	1	4	0	0	8	6	0	0	1
c166	c166.a4	c166.a4.a1	sp|P43275|H11_MOUSE Histone H1.1 OS=Mus musculus GN=Hist1h1a PE=1 SV=2	2	2	1	0	2	0	1	1	7	1	3	0	0	6	4	0	0	1
c166	c166.a5	c166.a5.a1	sp|P43276|H15_MOUSE Histone H1.5 OS=Mus musculus GN=Hist1h1b PE=1 SV=2	1	0	0	0	0	0	0	0	5	0	1	0	0	7	6	0	0	0
c167	c167.a1	c167.a1.a1	sp|Q9JKR6|HYOU1_MOUSE Hypoxia up-regulated protein 1 OS=Mus musculus GN=Hyou1 PE=1 SV=1	7	15	11	9	5	5	10	3	7	7	4	4	4	5	3	0	1	3
c168	c168.a1	c168.a1.a1	sp|Q9DCN2|NB5R3_MOUSE NADH-cytochrome b5 reductase 3 OS=Mus musculus GN=Cyb5r3 PE=1 SV=3	4	5	3	6	2	5	7	4	7	7	6	5	5	7	6	8	10	5
c169	c169.a1	c169.a1.a1	sp|Q3UND0-2|SKAP2_MOUSE Isoform 2 of Src kinase-associated phosphoprotein 2 OS=Mus musculus GN=Skap2	5	4	5	3	3	5	4	4	7	6	7	5	7	9	7	6	7	8
c170	c170.a1	c170.a1.a1	sp|Q9R0P3|ESTD_MOUSE S-formylglutathione hydrolase OS=Mus musculus GN=Esd PE=1 SV=1	6	6	7	7	3	4	9	3	9	4	1	6	6	6	3	6	10	6
c171	c171.a1	c171.a1.a1	sp|Q9Z0P5|TWF2_MOUSE Twinfilin-2 OS=Mus musculus GN=Twf2 PE=1 SV=1	9	10	8	8	7	4	4	4	3	4	5	2	8	4	4	6	7	5
c172	c172.a1	c172.a1.a1	sp|Q60864|STIP1_MOUSE Stress-induced-phosphoprotein 1 OS=Mus musculus GN=Stip1 PE=1 SV=1	8	4	8	6	5	6	9	4	9	6	3	4	4	6	4	5	6	4
c173	c173.a1	c173.a1.a1	sp|O35598|ADA10_MOUSE Disintegrin and metalloproteinase domain-containing protein 10 OS=Mus musculus GN=Adam10 PE=1 SV=2	4	5	4	5	3	4	4	6	10	5	6	3	6	8	4	8	8	7
c174	c174.a1	c174.a1.a1	sp|Q6ZPJ3|UBE2O_MOUSE (E3-independent) E2 ubiquitin-conjugating enzyme UBE2O OS=Mus musculus GN=Ube2o PE=1 SV=3	6	7	3	11	7	5	6	5	7	8	7	6	8	6	2	0	4	2
c175	c175.a1	c175.a1.a1	sp|O08709|PRDX6_MOUSE Peroxiredoxin-6 OS=Mus musculus GN=Prdx6 PE=1 SV=3	7	7	10	6	3	2	9	4	6	6	3	4	3	4	6	5	8	7
c176	c176.a1	c176.a1.a1	sp|P39876|TIMP3_MOUSE Metalloproteinase inhibitor 3 OS=Mus musculus GN=Timp3 PE=1 SV=1	2	3	1	8	1	3	9	3	9	3	3	6	4	14	9	4	9	7
c177	c177.a1	c177.a1.a1	sp|P24668|MPRD_MOUSE Cation-dependent mannose-6-phosphate receptor OS=Mus musculus GN=M6pr PE=1 SV=1	8	7	7	7	9	3	5	4	5	5	5	3	4	5	3	5	8	4
c178	c178.a1	c178.a1.a1	sp|Q01768|NDKB_MOUSE Nucleoside diphosphate kinase B OS=Mus musculus GN=Nme2 PE=1 SV=1	7	7	7	5	4	4	4	4	5	5	3	4	4	3	5	7	5	5
c178	c178.a2	c178.a2.a1	sp|P15532|NDKA_MOUSE Nucleoside diphosphate kinase A OS=Mus musculus GN=Nme1 PE=1 SV=1	8	7	8	4	4	3	3	3	4	3	2	3	3	3	4	6	4	3
c179	c179.a1	c179.a1.a1	sp|Q9Z0U1|ZO2_MOUSE Tight junction protein ZO-2 OS=Mus musculus GN=Tjp2 PE=1 SV=2	9	12	10	7	4	7	5	2	5	7	4	4	5	4	5	1	4	2
c180	c180.a1	c180.a1.a1	sp|P54116|STOM_MOUSE Erythrocyte band 7 integral membrane protein OS=Mus musculus GN=Stom PE=1 SV=3	5	6	6	7	3	5	6	6	6	4	5	4	7	4	5	8	7	3
c181	c181.a1	c181.a1.a1	sp|Q8QZS1|HIBCH_MOUSE 3-hydroxyisobutyryl-CoA hydrolase, mitochondrial OS=Mus musculus GN=Hibch PE=1 SV=1	7	6	8	5	5	7	9	5	6	6	5	2	4	6	3	6	5	2
c182	c182.a1	c182.a1.a1	sp|P56400|GP1BB_MOUSE Platelet glycoprotein Ib beta chain OS=Mus musculus GN=Gp1bb PE=1 SV=1	2	5	5	5	4	4	3	8	9	5	5	4	5	8	6	5	7	6
c183	c183.a1	c183.a1.a1	sp|P62806|H4_MOUSE Histone H4 OS=Mus musculus GN=Hist1h4a PE=1 SV=2	5	2	3	3	0	4	3	0	17	4	5	4	3	16	10	7	5	4
c184	c184.a1	c184.a1.a1	sp|P05202|AATM_MOUSE Aspartate aminotransferase, mitochondrial OS=Mus musculus GN=Got2 PE=1 SV=1	5	4	5	5	4	5	8	5	7	6	4	4	2	7	4	7	7	6
c185	c185.a1	c185.a1.a1	sp|P61979-2|HNRPK_MOUSE Isoform 2 of Heterogeneous nuclear ribonucleoprotein K OS=Mus musculus GN=Hnrnpk	7	4	9	5	5	4	4	1	10	5	3	5	2	10	1	6	6	7
c186	c186.a1	c186.a1.a1	sp|O88456|CPNS1_MOUSE Calpain small subunit 1 OS=Mus musculus GN=Capns1 PE=1 SV=1	7	10	9	6	7	1	6	3	7	3	3	3	4	6	4	4	5	6
c187	c187.a1	c187.a1.a1	sp|Q8BHN3|GANAB_MOUSE Neutral alpha-glucosidase AB OS=Mus musculus GN=Ganab PE=1 SV=1	3	6	7	5	3	7	4	4	7	5	8	2	5	3	3	6	8	6
c187	c187.a2	c187.a2.a1	sp|Q8BHN3-2|GANAB_MOUSE Isoform 2 of Neutral alpha-glucosidase AB OS=Mus musculus GN=Ganab	3	6	7	5	3	7	4	4	7	5	8	2	5	3	3	6	8	6
c188	c188.a1	c188.a1.a1	sp|P25911-2|LYN_MOUSE Isoform 2 of Tyrosine-protein kinase Lyn OS=Mus musculus GN=Lyn	2	4	2	9	2	5	6	1	12	6	7	3	6	6	5	5	9	2
c189	c189.a1	c189.a1.a1	sp|P29699|FETUA_MOUSE Alpha-2-HS-glycoprotein OS=Mus musculus GN=Ahsg PE=1 SV=1	10	12	11	3	10	3	8	8	6	2	3	0	1	3	2	3	3	3
c190	c190.a1	c190.a1.a1	sp|Q9CZ13|QCR1_MOUSE Cytochrome b-c1 complex subunit 1, mitochondrial OS=Mus musculus GN=Uqcrc1 PE=1 SV=2	7	7	6	8	7	3	2	2	8	3	2	3	2	7	5	3	8	8
c191	c191.a1	c191.a1.a1	sp|P97371|PSME1_MOUSE Proteasome activator complex subunit 1 OS=Mus musculus GN=Psme1 PE=1 SV=2	5	7	7	6	4	2	5	3	10	4	2	2	4	7	1	5	8	7
c192	c192.a1	c192.a1.a1	sp|Q9D0K2|SCOT1_MOUSE Succinyl-CoA:3-ketoacid coenzyme A transferase 1, mitochondrial OS=Mus musculus GN=Oxct1 PE=1 SV=1	3	5	7	4	5	4	7	2	8	4	5	1	6	8	3	2	9	6
c193	c193.a1	c193.a1.a1	sp|Q00612|G6PD1_MOUSE Glucose-6-phosphate 1-dehydrogenase X OS=Mus musculus GN=G6pdx PE=1 SV=3	11	7	8	10	3	3	5	5	5	3	3	3	3	1	4	3	6	6
c194	c194.a1	c194.a1.a1	sp|Q9DBJ1|PGAM1_MOUSE Phosphoglycerate mutase 1 OS=Mus musculus GN=Pgam1 PE=1 SV=3	9	3	6	7	5	3	4	4	5	2	2	6	6	4	3	5	8	6
c195	c195.a1	c195.a1.a1	sp|Q60787|LCP2_MOUSE Lymphocyte cytosolic protein 2 OS=Mus musculus GN=Lcp2 PE=1 SV=2	6	4	8	3	4	2	3	2	1	2	4	3	1	1	1	2	5	3
c195	c195.a2	c195.a2.a1	sp|Q8CIH5|PLCG2_MOUSE 1-phosphatidylinositol 4,5-bisphosphate phosphodiesterase gamma-2 OS=Mus musculus GN=Plcg2 PE=1 SV=1	0	0	0	6	1	1	4	0	1	0	1	0	2	1	4	0	0	0
c195	c195.a3	c195.a3.a1	sp|P26450|P85A_MOUSE Phosphatidylinositol 3-kinase regulatory subunit alpha OS=Mus musculus GN=Pik3r1 PE=1 SV=2	0	1	1	1	0	0	0	0	1	0	1	0	1	2	1	0	3	2
c196	c196.a1	c196.a1.a1	sp|Q99LC5|ETFA_MOUSE Electron transfer flavoprotein subunit alpha, mitochondrial OS=Mus musculus GN=Etfa PE=1 SV=2	6	6	9	6	6	2	5	3	5	4	3	4	4	4	1	7	8	5
c197	c197.a1	c197.a1.a1	sp|Q8CG19|LTBP1_MOUSE Latent-transforming growth factor beta-binding protein 1 OS=Mus musculus GN=Ltbp1 PE=1 SV=2	8	6	8	5	8	7	3	8	5	2	12	1	3	3	5	1	1	1
c198	c198.a1	c198.a1.a1	sp|P97807-2|FUMH_MOUSE Isoform Cytoplasmic of Fumarate hydratase, mitochondrial OS=Mus musculus GN=Fh	4	5	7	6	6	4	7	4	7	6	4	5	2	6	4	3	4	3
c199	c199.a1	c199.a1.a1	sp|P61161|ARP2_MOUSE Actin-related protein 2 OS=Mus musculus GN=Actr2 PE=1 SV=1	3	7	2	5	5	2	10	4	8	4	5	3	4	4	2	7	7	4
c200	c200.a1	c200.a1.a1	sp|Q8BWT1|THIM_MOUSE 3-ketoacyl-CoA thiolase, mitochondrial OS=Mus musculus GN=Acaa2 PE=1 SV=3	2	3	5	3	3	3	6	4	12	5	5	4	2	7	3	5	7	7
c201	c201.a1	c201.a1.a1	sp|Q9R0N0|GALK1_MOUSE Galactokinase OS=Mus musculus GN=Galk1 PE=1 SV=2	8	8	5	6	5	5	5	3	5	3	3	5	6	5	2	4	4	4
c202	c202.a1	c202.a1.a1	sp|A6X935|ITIH4_MOUSE Inter alpha-trypsin inhibitor, heavy chain 4 OS=Mus musculus GN=Itih4 PE=1 SV=2	8	7	15	1	8	3	8	5	7	3	6	3	1	3	2	2	2	2
c203	c203.a1	c203.a1.a1	sp|P23492|PNPH_MOUSE Purine nucleoside phosphorylase OS=Mus musculus GN=Pnp PE=1 SV=2	5	5	6	4	3	3	6	4	8	6	4	5	2	6	4	5	5	5
c204	c204.a1	c204.a1.a1	sp|Q06890|CLUS_MOUSE Clusterin OS=Mus musculus GN=Clu PE=1 SV=1	5	9	11	5	7	4	4	10	3	4	4	4	1	2	3	4	4	1
c205	c205.a1	c205.a1.a1	sp|Q9D832|DNJB4_MOUSE DnaJ homolog subfamily B member 4 OS=Mus musculus GN=Dnajb4 PE=1 SV=1	3	4	6	3	2	4	8	4	8	6	4	3	3	4	3	6	6	5
c205	c205.a2	c205.a2.a1	sp|Q9QYJ3|DNJB1_MOUSE DnaJ homolog subfamily B member 1 OS=Mus musculus GN=Dnajb1 PE=1 SV=3	0	1	0	0	0	0	1	1	1	0	1	0	0	0	1	1	0	2
c206	c206.a1	c206.a1.a1	sp|P97429|ANXA4_MOUSE Annexin A4 OS=Mus musculus GN=Anxa4 PE=1 SV=4	5	4	3	4	2	3	2	1	5	4	3	3	0	5	4	3	5	4
c206	c206.a2	c206.a2.a1	sp|P14824|ANXA6_MOUSE Annexin A6 OS=Mus musculus GN=Anxa6 PE=1 SV=3	2	1	0	1	1	1	0	0	9	2	0	0	1	3	5	3	4	2
c207	c207.a1	c207.a1.a1	sp|Q99KI0|ACON_MOUSE Aconitate hydratase, mitochondrial OS=Mus musculus GN=Aco2 PE=1 SV=1	8	7	11	4	3	1	7	4	5	2	3	5	2	4	6	6	2	5
c208	c208.a1	c208.a1.a1	sp|P36423|THAS_MOUSE Thromboxane-A synthase OS=Mus musculus GN=Tbxas1 PE=1 SV=2	6	6	5	6	3	3	5	6	3	6	4	3	3	5	2	8	7	4
c209	c209.a1	c209.a1.a1	sp|Q08761|PROS_MOUSE Vitamin K-dependent protein S OS=Mus musculus GN=Pros1 PE=2 SV=1	5	5	6	8	3	3	3	2	5	2	3	2	2	5	1	9	9	11
c210	c210.a1	c210.a1.a1	sp|Q7TNG5-2|EMAL2_MOUSE Isoform 2 of Echinoderm microtubule-associated protein-like 2 OS=Mus musculus GN=Eml2	10	7	8	6	6	3	5	4	2	4	3	3	2	3	2	4	6	6
c211	c211.a1	c211.a1.a1	sp|Q91VD9|NDUS1_MOUSE NADH-ubiquinone oxidoreductase 75 kDa subunit, mitochondrial OS=Mus musculus GN=Ndufs1 PE=1 SV=2	3	5	7	5	5	1	5	5	7	6	4	4	2	4	4	6	7	4
c212	c212.a1	c212.a1.a1	sp|Q78ZA7|NP1L4_MOUSE Nucleosome assembly protein 1-like 4 OS=Mus musculus GN=Nap1l4 PE=1 SV=1	4	5	5	2	3	2	4	0	5	4	3	2	2	1	1	4	3	5
c212	c212.a2	c212.a2.a1	sp|P28656|NP1L1_MOUSE Nucleosome assembly protein 1-like 1 OS=Mus musculus GN=Nap1l1 PE=1 SV=2	3	3	3	1	2	1	3	1	6	1	3	1	2	1	1	2	3	6
c213	c213.a1	c213.a1.a1	sp|Q8BH61|F13A_MOUSE Coagulation factor XIII A chain OS=Mus musculus GN=F13a1 PE=1 SV=3	3	4	5	6	4	5	9	3	9	4	5	4	5	4	0	6	4	3
c214	c214.a1	c214.a1.a1	sp|P26443|DHE3_MOUSE Glutamate dehydrogenase 1, mitochondrial OS=Mus musculus GN=Glud1 PE=1 SV=1	3	5	6	5	1	1	4	3	9	4	3	2	2	4	5	12	7	7
c215	c215.a1	c215.a1.a1	sp|Q8CAQ8-2|MIC60_MOUSE Isoform 2 of MICOS complex subunit Mic60 OS=Mus musculus GN=Immt	7	6	6	6	2	2	4	2	9	8	2	3	2	4	1	5	9	4
c216	c216.a1	c216.a1.a1	sp|Q9EQK5|MVP_MOUSE Major vault protein OS=Mus musculus GN=Mvp PE=1 SV=4	9	7	6	4	5	2	3	5	6	3	6	3	3	3	2	3	4	8
c217	c217.a1	c217.a1.a1	sp|Q0GNC1-3|INF2_MOUSE Isoform 2 of Inverted formin-2 OS=Mus musculus GN=Inf2	7	4	7	7	6	1	7	3	6	3	5	3	5	5	3	0	6	4
c218	c218.a1	c218.a1.a1	sp|Q9WUM4|COR1C_MOUSE Coronin-1C OS=Mus musculus GN=Coro1c PE=1 SV=2	6	8	7	9	8	7	3	5	1	1	6	3	6	1	4	2	2	2
c219	c219.a1	c219.a1.a1	sp|P32037|GTR3_MOUSE Solute carrier family 2, facilitated glucose transporter member 3 OS=Mus musculus GN=Slc2a3 PE=1 SV=1	4	12	6	8	2	4	4	6	6	5	4	4	3	4	3	2	3	1
c220	c220.a1	c220.a1.a1	sp|Q8BWG8-2|ARRB1_MOUSE Isoform 1B of Beta-arrestin-1 OS=Mus musculus GN=Arrb1	9	10	10	11	7	2	6	2	3	2	3	0	3	1	0	1	7	4
c221	c221.a1	c221.a1.a1	sp|P58252|EF2_MOUSE Elongation factor 2 OS=Mus musculus GN=Eef2 PE=1 SV=2	2	5	5	8	2	3	3	2	9	5	3	3	3	5	5	5	8	5
c222	c222.a1	c222.a1.a1	sp|Q8VHL0|UT1_MOUSE Urea transporter 1 OS=Mus musculus GN=Slc14a1 PE=1 SV=2	1	4	2	2	4	6	5	4	5	4	4	5	4	8	7	5	6	4
c223	c223.a1	c223.a1.a1	sp|Q99P72|RTN4_MOUSE Reticulon-4 OS=Mus musculus GN=Rtn4 PE=1 SV=2	4	3	5	4	2	3	4	4	7	3	2	4	4	5	5	7	8	6
c224	c224.a1	c224.a1.a1	sp|Q9QYC0|ADDA_MOUSE Alpha-adducin OS=Mus musculus GN=Add1 PE=1 SV=2	7	8	7	3	5	2	6	5	5	7	6	3	1	1	5	2	2	5
c225	c225.a1	c225.a1.a1	sp|Q8BFR5|EFTU_MOUSE Elongation factor Tu, mitochondrial OS=Mus musculus GN=Tufm PE=1 SV=1	4	7	7	6	5	1	5	3	9	3	2	2	3	3	2	7	7	3
c226	c226.a1	c226.a1.a1	sp|P52760|UK114_MOUSE Ribonuclease UK114 OS=Mus musculus GN=Hrsp12 PE=1 SV=3	5	6	6	5	6	4	5	4	6	3	2	2	3	5	4	4	5	4
c227	c227.a1	c227.a1.a1	sp|Q61171|PRDX2_MOUSE Peroxiredoxin-2 OS=Mus musculus GN=Prdx2 PE=1 SV=3	5	5	3	5	4	5	4	2	3	2	2	4	2	8	4	7	6	8
c228	c228.a1	c228.a1.a1	sp|Q91VR2|ATPG_MOUSE ATP synthase subunit gamma, mitochondrial OS=Mus musculus GN=Atp5c1 PE=1 SV=1	4	3	4	6	3	4	5	3	3	7	5	3	3	4	5	5	6	5
c229	c229.a1	c229.a1.a1	sp|Q9D2G2|ODO2_MOUSE Dihydrolipoyllysine-residue succinyltransferase component of 2-oxoglutarate dehydrogenase complex, mitochondrial OS=Mus musculus GN=Dlst PE=1 SV=1	6	5	5	3	3	2	7	1	7	4	2	4	4	11	2	4	4	4
c230	c230.a1	c230.a1.a1	sp|Q78PY7|SND1_MOUSE Staphylococcal nuclease domain-containing protein 1 OS=Mus musculus GN=Snd1 PE=1 SV=1	6	9	5	14	8	5	7	3	3	0	3	2	3	2	3	1	3	1
c231	c231.a1	c231.a1.a1	sp|P99029-2|PRDX5_MOUSE Isoform Cytoplasmic+peroxisomal of Peroxiredoxin-5, mitochondrial OS=Mus musculus GN=Prdx5	5	4	4	5	3	4	6	5	3	3	3	5	5	5	2	5	6	5
c232	c232.a1	c232.a1.a1	sp|P20918|PLMN_MOUSE Plasminogen OS=Mus musculus GN=Plg PE=1 SV=3	10	6	11	3	6	0	5	14	0	1	4	0	0	2	4	2	5	4
c233	c233.a1	c233.a1.a1	sp|P40240|CD9_MOUSE CD9 antigen OS=Mus musculus GN=Cd9 PE=1 SV=2	5	4	8	5	4	2	4	3	6	3	2	3	3	6	2	3	8	6
c234	c234.a1	c234.a1.a1	sp|Q00623|APOA1_MOUSE Apolipoprotein A-I OS=Mus musculus GN=Apoa1 PE=1 SV=2	7	7	12	3	8	3	6	5	5	4	2	3	2	3	2	3	0	1
c235	c235.a1	c235.a1.a1	sp|P45952|ACADM_MOUSE Medium-chain specific acyl-CoA dehydrogenase, mitochondrial OS=Mus musculus GN=Acadm PE=1 SV=1	3	6	4	3	4	2	7	4	7	6	3	1	3	6	2	5	5	5
c236	c236.a1	c236.a1.a1	sp|P35821|PTN1_MOUSE Tyrosine-protein phosphatase non-receptor type 1 OS=Mus musculus GN=Ptpn1 PE=1 SV=2	2	5	4	5	2	5	5	3	6	6	3	2	3	4	6	6	6	3
c237	c237.a1	c237.a1.a1	sp|P97447|FHL1_MOUSE Four and a half LIM domains protein 1 OS=Mus musculus GN=Fhl1 PE=1 SV=3	6	5	6	4	3	3	3	4	10	0	4	0	3	6	8	1	3	6
c238	c238.a1	c238.a1.a1	sp|P00920|CAH2_MOUSE Carbonic anhydrase 2 OS=Mus musculus GN=Ca2 PE=1 SV=4	5	4	4	3	2	2	3	1	9	2	0	3	5	3	4	7	9	9
c239	c239.a1	c239.a1.a1	sp|P01027|CO3_MOUSE Complement C3 OS=Mus musculus GN=C3 PE=1 SV=3	6	6	9	9	7	1	11	9	4	1	3	2	1	2	4	0	0	0
c240	c240.a1	c240.a1.a1	sp|Q91X72|HEMO_MOUSE Hemopexin OS=Mus musculus GN=Hpx PE=1 SV=2	2	5	11	2	4	4	9	7	5	1	3	2	2	2	3	5	3	5
c241	c241.a1	c241.a1.a1	sp|Q9DB20|ATPO_MOUSE ATP synthase subunit O, mitochondrial OS=Mus musculus GN=Atp5o PE=1 SV=1	5	2	6	4	4	2	4	2	7	3	1	4	2	7	5	4	8	5
c242	c242.a1	c242.a1.a1	sp|Q9D7X3|DUS3_MOUSE Dual specificity protein phosphatase 3 OS=Mus musculus GN=Dusp3 PE=1 SV=1	4	8	7	4	4	3	4	3	4	3	3	4	4	4	5	1	6	4
c243	c243.a1	c243.a1.a1	sp|P27661|H2AX_MOUSE Histone H2AX OS=Mus musculus GN=H2afx PE=1 SV=2	4	3	2	0	1	0	0	0	13	1	2	0	0	18	6	0	4	0
c243	c243.a2	c243.a2.a1	sp|P22752|H2A1_MOUSE Histone H2A type 1 OS=Mus musculus GN=Hist1h2ab PE=1 SV=3	3	4	2	1	1	0	1	0	10	1	2	1	0	13	5	1	4	3
c243	c243.a3	c243.a3.a1	sp|Q64523|H2A2C_MOUSE Histone H2A type 2-C OS=Mus musculus GN=Hist2h2ac PE=1 SV=3	4	3	2	1	1	0	1	0	9	1	2	0	0	13	5	1	4	2
c243	c243.a4	c243.a4.a1	sp|P0C0S6|H2AZ_MOUSE Histone H2A.Z OS=Mus musculus GN=H2afz PE=1 SV=2	0	1	1	0	1	0	0	0	2	1	1	0	0	4	4	0	2	0
c244	c244.a1	c244.a1.a1	sp|P12388|PAI2_MOUSE Plasminogen activator inhibitor 2, macrophage OS=Mus musculus GN=Serpinb2 PE=1 SV=1	2	1	2	1	2	3	9	2	7	5	5	2	5	5	5	3	9	6
c245	c245.a1	c245.a1.a1	sp|P51174|ACADL_MOUSE Long-chain specific acyl-CoA dehydrogenase, mitochondrial OS=Mus musculus GN=Acadl PE=1 SV=2	2	3	3	3	2	5	4	5	5	6	6	4	3	3	6	5	5	4
c246	c246.a1	c246.a1.a1	sp|P17710-3|HXK1_MOUSE Isoform HK1 of Hexokinase-1 OS=Mus musculus GN=Hk1	2	6	0	9	9	5	6	3	3	4	3	7	4	2	5	0	2	2
c246	c246.a2	c246.a2.a1	sp|O08528|HXK2_MOUSE Hexokinase-2 OS=Mus musculus GN=Hk2 PE=1 SV=1	0	0	0	0	0	1	0	0	0	2	0	1	2	0	0	0	0	0
c247	c247.a1	c247.a1.a1	sp|Q04447|KCRB_MOUSE Creatine kinase B-type OS=Mus musculus GN=Ckb PE=1 SV=1	3	3	5	4	2	3	4	4	6	6	2	4	6	2	4	4	7	5
c248	c248.a1	c248.a1.a1	sp|Q99KF1|TMED9_MOUSE Transmembrane emp24 domain-containing protein 9 OS=Mus musculus GN=Tmed9 PE=1 SV=2	2	3	4	5	1	2	4	2	7	6	2	5	3	6	3	3	6	3
c248	c248.a2	c248.a2.a1	sp|Q8R1V4|TMED4_MOUSE Transmembrane emp24 domain-containing protein 4 OS=Mus musculus GN=Tmed4 PE=1 SV=1	2	2	2	2	0	2	1	1	3	2	1	1	1	1	1	1	4	0
c249	c249.a1	c249.a1.a1	sp|Q9D3G5|STX11_MOUSE Syntaxin-11 OS=Mus musculus GN=Stx11 PE=1 SV=1	5	6	5	5	4	4	4	4	7	4	3	2	3	3	2	3	5	4
c250	c250.a1	c250.a1.a1	sp|O08749|DLDH_MOUSE Dihydrolipoyl dehydrogenase, mitochondrial OS=Mus musculus GN=Dld PE=1 SV=2	6	7	7	6	5	3	3	4	4	4	2	2	1	4	3	4	5	3
c251	c251.a1	c251.a1.a1	sp|Q6ZQI3|MLEC_MOUSE Malectin OS=Mus musculus GN=Mlec PE=1 SV=2	5	5	4	3	4	3	5	3	4	3	4	2	3	4	3	7	6	4
c252	c252.a1	c252.a1.a1	sp|P11276|FINC_MOUSE Fibronectin OS=Mus musculus GN=Fn1 PE=1 SV=4	6	5	18	5	8	3	0	14	3	0	5	0	0	0	5	0	0	0
c253	c253.a1	c253.a1.a1	sp|P48025|KSYK_MOUSE Tyrosine-protein kinase SYK OS=Mus musculus GN=Syk PE=1 SV=2	5	5	5	7	7	0	4	1	4	3	2	5	4	5	2	3	6	4
c254	c254.a1	c254.a1.a1	sp|Q9D1A2|CNDP2_MOUSE Cytosolic non-specific dipeptidase OS=Mus musculus GN=Cndp2 PE=1 SV=1	7	3	7	3	1	2	6	5	5	4	5	2	2	3	2	4	6	5
c255	c255.a1	c255.a1.a1	sp|Q8BH04|PCKGM_MOUSE Phosphoenolpyruvate carboxykinase [GTP], mitochondrial OS=Mus musculus GN=Pck2 PE=1 SV=1	6	5	6	4	2	5	4	2	4	4	1	4	3	2	5	5	5	5
c256	c256.a1	c256.a1.a1	sp|P70168|IMB1_MOUSE Importin subunit beta-1 OS=Mus musculus GN=Kpnb1 PE=1 SV=2	5	5	5	8	5	1	5	1	7	5	6	4	1	3	3	1	4	3
c257	c257.a1	c257.a1.a1	sp|P0CG49|UBB_MOUSE Polyubiquitin-B OS=Mus musculus GN=Ubb PE=2 SV=1	6	5	6	4	4	1	4	3	4	4	3	5	3	4	4	3	4	4
c258	c258.a1	c258.a1.a1	sp|P24270|CATA_MOUSE Catalase OS=Mus musculus GN=Cat PE=1 SV=4	3	1	4	4	4	2	5	2	4	1	2	2	4	6	3	11	8	5
c259	c259.a1	c259.a1.a1	sp|O70325-2|GPX41_MOUSE Isoform Cytoplasmic of Phospholipid hydroperoxide glutathione peroxidase, mitochondrial OS=Mus musculus GN=Gpx4	6	2	3	5	6	4	3	4	5	5	4	5	2	3	3	3	4	4
c260	c260.a1	c260.a1.a1	sp|P21614|VTDB_MOUSE Vitamin D-binding protein OS=Mus musculus GN=Gc PE=1 SV=2	5	4	10	3	6	2	5	7	8	1	3	1	0	3	2	3	3	5
c261	c261.a1	c261.a1.a1	sp|Q3TJD7|PDLI7_MOUSE PDZ and LIM domain protein 7 OS=Mus musculus GN=Pdlim7 PE=1 SV=1	6	6	6	6	4	3	3	2	3	2	4	4	5	3	2	3	4	4
c262	c262.a1	c262.a1.a1	sp|P14152|MDHC_MOUSE Malate dehydrogenase, cytoplasmic OS=Mus musculus GN=Mdh1 PE=1 SV=3	3	6	4	4	3	4	4	5	4	3	4	3	3	4	3	5	4	4
c263	c263.a1	c263.a1.a1	sp|Q99KR7|PPIF_MOUSE Peptidyl-prolyl cis-trans isomerase F, mitochondrial OS=Mus musculus GN=Ppif PE=1 SV=1	5	3	5	3	4	0	6	3	4	2	3	3	3	3	3	5	8	7
c264	c264.a1	c264.a1.a1	sp|Q9JI11|STK4_MOUSE Serine/threonine-protein kinase 4 OS=Mus musculus GN=Stk4 PE=1 SV=1	5	5	5	3	6	2	6	5	5	3	5	2	3	2	2	3	2	4
c264	c264.a2	c264.a2.a1	sp|Q9JI10|STK3_MOUSE Serine/threonine-protein kinase 3 OS=Mus musculus GN=Stk3 PE=1 SV=1	2	3	4	2	2	1	5	3	2	2	3	2	3	1	2	3	1	3
c265	c265.a1	c265.a1.a1	sp|O54724|PTRF_MOUSE Polymerase I and transcript release factor OS=Mus musculus GN=Ptrf PE=1 SV=1	6	3	3	2	3	2	4	3	7	2	4	4	3	5	4	3	5	6
c266	c266.a1	c266.a1.a1	sp|P24549|AL1A1_MOUSE Retinal dehydrogenase 1 OS=Mus musculus GN=Aldh1a1 PE=1 SV=5	5	7	8	3	3	2	2	4	2	4	1	4	4	2	3	5	5	5
c267	c267.a1	c267.a1.a1	sp|P61164|ACTZ_MOUSE Alpha-centractin OS=Mus musculus GN=Actr1a PE=1 SV=1	3	5	2	5	2	2	5	4	5	2	1	3	5	5	0	6	5	7
c267	c267.a2	c267.a2.a1	sp|Q8R5C5|ACTY_MOUSE Beta-centractin OS=Mus musculus GN=Actr1b PE=1 SV=1	2	2	1	3	1	1	2	1	2	1	0	1	2	1	0	1	2	4
c268	c268.a1	c268.a1.a1	sp|P29391|FRIL1_MOUSE Ferritin light chain 1 OS=Mus musculus GN=Ftl1 PE=1 SV=2	2	6	4	4	3	4	5	4	7	3	2	2	4	2	4	5	4	2
c269	c269.a1	c269.a1.a1	sp|O70469|DOK2_MOUSE Docking protein 2 OS=Mus musculus GN=Dok2 PE=1 SV=1	7	6	7	4	5	2	3	4	4	4	3	3	1	1	1	4	5	3
c270	c270.a1	c270.a1.a1	sp|Q9CZD3|SYG_MOUSE Glycine--tRNA ligase OS=Mus musculus GN=Gars PE=1 SV=1	5	4	5	5	6	4	5	3	6	2	2	1	2	3	0	4	4	6
c271	c271.a1	c271.a1.a1	sp|Q68FD5|CLH1_MOUSE Clathrin heavy chain 1 OS=Mus musculus GN=Cltc PE=1 SV=3	3	2	3	10	4	1	6	5	5	5	6	1	3	9	4	0	0	0
c272	c272.a1	c272.a1.a1	sp|Q6PDN3|MYLK_MOUSE Myosin light chain kinase, smooth muscle OS=Mus musculus GN=Mylk PE=1 SV=3	3	8	4	4	3	3	4	5	0	1	1	1	2	0	0	0	2	1
c272	c272.a2	c272.a2.a1	sp|P47811-3|MK14_MOUSE Isoform 3 of Mitogen-activated protein kinase 14 OS=Mus musculus GN=Mapk14	4	6	2	3	3	0	1	2	2	0	1	2	0	1	0	0	1	3
c273	c273.a1	c273.a1.a1	sp|Q9DBR7-2|MYPT1_MOUSE Isoform 2 of Protein phosphatase 1 regulatory subunit 12A OS=Mus musculus GN=Ppp1r12a	6	7	9	5	8	3	3	1	3	1	5	2	3	0	1	2	4	3
c274	c274.a1	c274.a1.a1	sp|Q8K124|PKHO2_MOUSE Pleckstrin homology domain-containing family O member 2 OS=Mus musculus GN=Plekho2 PE=1 SV=1	6	4	8	3	2	2	7	2	4	2	6	2	5	3	2	1	3	4
c275	c275.a1	c275.a1.a1	sp|Q9WTP6-2|KAD2_MOUSE Isoform 2 of Adenylate kinase 2, mitochondrial OS=Mus musculus GN=Ak2	4	3	4	3	4	1	3	2	1	3	3	2	2	4	0	3	5	2
c275	c275.a2	c275.a2.a1	sp|Q9DBP5|KCY_MOUSE UMP-CMP kinase OS=Mus musculus GN=Cmpk1 PE=1 SV=1	6	0	2	0	0	0	3	0	1	0	1	1	0	1	0	2	3	3
c276	c276.a1	c276.a1.a1	sp|Q99KH8|STK24_MOUSE Serine/threonine-protein kinase 24 OS=Mus musculus GN=Stk24 PE=1 SV=1	7	4	4	6	8	3	5	1	4	3	1	3	2	2	1	3	3	3
c276	c276.a2	c276.a2.a1	sp|Q99JT2|STK26_MOUSE Serine/threonine-protein kinase 26 OS=Mus musculus GN=Stk26 PE=1 SV=1	4	3	3	5	4	1	2	1	1	0	0	0	0	0	0	0	3	1
c277	c277.a1	c277.a1.a1	sp|P14869|RLA0_MOUSE 60S acidic ribosomal protein P0 OS=Mus musculus GN=Rplp0 PE=1 SV=3	3	2	2	4	3	2	4	0	6	5	1	2	1	5	4	9	6	6
c278	c278.a1	c278.a1.a1	sp|P51150|RAB7A_MOUSE Ras-related protein Rab-7a OS=Mus musculus GN=Rab7a PE=1 SV=2	5	5	4	4	4	1	2	2	6	5	2	3	2	5	1	3	7	4
c279	c279.a1	c279.a1.a1	sp|P67778|PHB_MOUSE Prohibitin OS=Mus musculus GN=Phb PE=1 SV=1	4	3	4	4	3	2	3	1	5	4	0	4	2	6	4	4	6	5
c280	c280.a1	c280.a1.a1	sp|Q9JM76|ARPC3_MOUSE Actin-related protein 2/3 complex subunit 3 OS=Mus musculus GN=Arpc3 PE=1 SV=3	5	5	4	5	5	1	4	2	2	3	3	2	4	4	2	2	7	4
c281	c281.a1	c281.a1.a1	sp|Q07417|ACADS_MOUSE Short-chain specific acyl-CoA dehydrogenase, mitochondrial OS=Mus musculus GN=Acads PE=1 SV=2	2	4	6	4	5	2	2	0	7	5	1	2	2	5	2	5	6	4
c282	c282.a1	c282.a1.a1	sp|P29341|PABP1_MOUSE Polyadenylate-binding protein 1 OS=Mus musculus GN=Pabpc1 PE=1 SV=2	6	3	4	3	3	1	3	2	6	1	1	6	2	4	3	3	7	6
c283	c283.a1	c283.a1.a1	sp|Q99KK7|DPP3_MOUSE Dipeptidyl peptidase 3 OS=Mus musculus GN=Dpp3 PE=1 SV=2	6	3	2	4	2	3	3	3	6	2	2	1	5	5	2	3	7	5
c284	c284.a1	c284.a1.a1	sp|Q60597-3|ODO1_MOUSE Isoform 3 of 2-oxoglutarate dehydrogenase, mitochondrial OS=Mus musculus GN=Ogdh	5	7	5	8	9	2	4	3	1	2	3	2	2	2	2	1	3	2
c285	c285.a1	c285.a1.a1	sp|Q8CI94|PYGB_MOUSE Glycogen phosphorylase, brain form OS=Mus musculus GN=Pygb PE=1 SV=3	1	4	1	6	6	2	6	3	1	1	4	3	4	2	3	2	2	2
c285	c285.a2	c285.a2.a1	sp|Q9WUB3|PYGM_MOUSE Glycogen phosphorylase, muscle form OS=Mus musculus GN=Pygm PE=1 SV=3	1	1	1	4	3	0	1	1	1	0	1	1	1	0	1	1	0	1
c285	c285.a3	c285.a3.a1	sp|Q9ET01|PYGL_MOUSE Glycogen phosphorylase, liver form OS=Mus musculus GN=Pygl PE=1 SV=4	0	0	0	2	2	0	2	0	0	0	0	0	0	0	1	0	0	0
c286	c286.a1	c286.a1.a1	sp|P70302|STIM1_MOUSE Stromal interaction molecule 1 OS=Mus musculus GN=Stim1 PE=1 SV=2	3	3	4	5	2	4	6	2	3	4	4	2	4	3	3	3	5	2
c287	c287.a1	c287.a1.a1	sp|Q99KN9|EPN4_MOUSE Clathrin interactor 1 OS=Mus musculus GN=Clint1 PE=1 SV=2	4	7	6	5	6	1	3	0	6	2	5	1	0	0	1	4	7	4
c288	c288.a1	c288.a1.a1	sp|Q9WV32|ARC1B_MOUSE Actin-related protein 2/3 complex subunit 1B OS=Mus musculus GN=Arpc1b PE=1 SV=4	2	4	2	3	2	1	1	1	2	1	0	2	2	2	4	1	5	3
c288	c288.a2	c288.a2.a1	sp|Q9R0Q6|ARC1A_MOUSE Actin-related protein 2/3 complex subunit 1A OS=Mus musculus GN=Arpc1a PE=1 SV=1	5	5	2	3	1	0	1	1	0	1	1	0	1	0	0	1	5	1
c289	c289.a1	c289.a1.a1	sp|Q9CZ44-3|NSF1C_MOUSE Isoform 3 of NSFL1 cofactor p47 OS=Mus musculus GN=Nsfl1c	5	7	8	6	3	3	3	0	2	4	2	2	2	2	1	4	5	3
c290	c290.a1	c290.a1.a1	sp|P10853|H2B1F_MOUSE Histone H2B type 1-F/J/L OS=Mus musculus GN=Hist1h2bf PE=1 SV=2	1	2	2	1	0	2	1	0	13	2	3	1	0	14	10	4	2	4
c291	c291.a1	c291.a1.a1	sp|P62814|VATB2_MOUSE V-type proton ATPase subunit B, brain isoform OS=Mus musculus GN=Atp6v1b2 PE=1 SV=1	4	4	4	3	4	1	3	3	6	3	4	4	4	5	2	1	3	4
c292	c292.a1	c292.a1.a1	sp|Q9DCZ1|GMPR1_MOUSE GMP reductase 1 OS=Mus musculus GN=Gmpr PE=1 SV=1	6	6	6	4	4	5	5	2	2	3	2	0	3	2	0	3	5	3
c293	c293.a1	c293.a1.a1	sp|P51660|DHB4_MOUSE Peroxisomal multifunctional enzyme type 2 OS=Mus musculus GN=Hsd17b4 PE=1 SV=3	3	5	3	6	5	0	5	2	6	2	1	1	1	2	1	5	9	4
c294	c294.a1	c294.a1.a1	sp|Q91YR1|TWF1_MOUSE Twinfilin-1 OS=Mus musculus GN=Twf1 PE=1 SV=2	4	3	3	4	5	4	6	3	3	2	3	2	4	3	2	2	4	4
c295	c295.a1	c295.a1.a1	sp|Q6P069-2|SORCN_MOUSE Isoform 2 of Sorcin OS=Mus musculus GN=Sri	4	2	0	2	3	1	5	3	6	4	2	4	2	5	4	4	5	5
c296	c296.a1	c296.a1.a1	sp|P14206|RSSA_MOUSE 40S ribosomal protein SA OS=Mus musculus GN=Rpsa PE=1 SV=4	3	1	1	4	3	1	3	1	7	6	2	4	2	4	2	5	5	7
c297	c297.a1	c297.a1.a1	sp|P50516|VATA_MOUSE V-type proton ATPase catalytic subunit A OS=Mus musculus GN=Atp6v1a PE=1 SV=2	7	5	9	6	3	1	6	3	5	2	3	1	1	2	0	0	6	1
c298	c298.a1	c298.a1.a1	sp|Q9R0Q1|SYTL4_MOUSE Synaptotagmin-like protein 4 OS=Mus musculus GN=Sytl4 PE=1 SV=1	4	5	3	6	3	3	2	1	6	2	1	2	3	3	6	2	6	3
c299	c299.a1	c299.a1.a1	sp|P08228|SODC_MOUSE Superoxide dismutase [Cu-Zn] OS=Mus musculus GN=Sod1 PE=1 SV=2	7	4	5	6	3	2	3	3	1	4	3	3	3	1	3	3	3	3
c300	c300.a1	c300.a1.a1	sp|Q8CIN4|PAK2_MOUSE Serine/threonine-protein kinase PAK 2 OS=Mus musculus GN=Pak2 PE=1 SV=1	5	4	4	2	3	3	4	2	3	3	2	1	4	3	2	4	5	6
c301	c301.a1	c301.a1.a1	sp|Q8BH43|WASF2_MOUSE Wiskott-Aldrich syndrome protein family member 2 OS=Mus musculus GN=Wasf2 PE=1 SV=1	4	3	4	4	3	3	4	5	5	1	3	3	2	3	3	3	4	3
c302	c302.a1	c302.a1.a1	sp|O08742|GPV_MOUSE Platelet glycoprotein V OS=Mus musculus GN=Gp5 PE=1 SV=1	7	11	6	5	5	1	2	1	3	3	1	2	3	3	1	1	4	1
c303	c303.a1	c303.a1.a1	sp|P06728|APOA4_MOUSE Apolipoprotein A-IV OS=Mus musculus GN=Apoa4 PE=1 SV=3	6	4	10	2	4	2	7	10	2	1	2	0	0	1	1	1	1	5
c304	c304.a1	c304.a1.a1	sp|O08756|HCD2_MOUSE 3-hydroxyacyl-CoA dehydrogenase type-2 OS=Mus musculus GN=Hsd17b10 PE=1 SV=4	4	5	4	5	3	2	2	1	4	2	2	3	2	5	2	3	5	5
c305	c305.a1	c305.a1.a1	sp|Q9CQE5|RGS10_MOUSE Regulator of G-protein signaling 10 OS=Mus musculus GN=Rgs10 PE=1 SV=1	7	6	6	5	4	1	4	0	2	2	3	2	3	5	2	1	2	3
c306	c306.a1	c306.a1.a1	sp|Q08481-2|PECA1_MOUSE Isoform 2 of Platelet endothelial cell adhesion molecule OS=Mus musculus GN=Pecam1	4	5	3	4	2	4	3	4	5	2	3	3	4	1	5	3	2	1
c307	c307.a1	c307.a1.a1	sp|Q9R111|GUAD_MOUSE Guanine deaminase OS=Mus musculus GN=Gda PE=1 SV=1	1	1	3	4	5	3	6	3	4	2	0	3	2	3	4	4	7	3
c308	c308.a1	c308.a1.a1	sp|Q64455|PTPRJ_MOUSE Receptor-type tyrosine-protein phosphatase eta OS=Mus musculus GN=Ptprj PE=1 SV=2	3	3	3	4	3	5	1	5	6	5	3	2	5	5	5	0	0	0
c309	c309.a1	c309.a1.a1	sp|Q8C166|CPNE1_MOUSE Copine-1 OS=Mus musculus GN=Cpne1 PE=1 SV=1	3	5	6	2	2	3	3	3	3	3	3	2	3	4	1	5	4	3
c310	c310.a1	c310.a1.a1	sp|O08808|DIAP1_MOUSE Protein diaphanous homolog 1 OS=Mus musculus GN=Diaph1 PE=1 SV=1	7	10	10	5	7	3	1	0	4	0	2	2	2	2	3	0	0	0
c311	c311.a1	c311.a1.a1	sp|Q99JY0|ECHB_MOUSE Trifunctional enzyme subunit beta, mitochondrial OS=Mus musculus GN=Hadhb PE=1 SV=1	3	3	3	3	2	3	5	2	6	4	2	1	2	3	5	4	4	3
c312	c312.a1	c312.a1.a1	sp|P63028|TCTP_MOUSE Translationally-controlled tumor protein OS=Mus musculus GN=Tpt1 PE=1 SV=1	5	5	3	4	3	2	4	1	4	3	3	3	2	5	1	3	5	1
c313	c313.a1	c313.a1.a1	sp|Q9WUX5-2|MRVI1_MOUSE Isoform 2 of Protein MRVI1 OS=Mus musculus GN=Mrvi1	5	6	5	4	2	2	3	1	5	1	5	1	2	5	4	1	2	2
c314	c314.a1	c314.a1.a1	sp|Q9WUM3|COR1B_MOUSE Coronin-1B OS=Mus musculus GN=Coro1b PE=1 SV=1	7	7	3	5	1	2	3	2	3	2	4	0	3	2	3	3	3	3
c315	c315.a1	c315.a1.a1	sp|Q9CZU6|CISY_MOUSE Citrate synthase, mitochondrial OS=Mus musculus GN=Cs PE=1 SV=1	2	3	1	2	1	3	5	4	4	5	4	3	4	3	3	5	3	1
c316	c316.a1	c316.a1.a1	sp|O09172|GSH0_MOUSE Glutamate--cysteine ligase regulatory subunit OS=Mus musculus GN=Gclm PE=1 SV=1	6	3	7	4	3	3	5	4	0	1	2	3	4	2	1	2	4	2
c317	c317.a1	c317.a1.a1	sp|Q91YQ5|RPN1_MOUSE Dolichyl-diphosphooligosaccharide--protein glycosyltransferase subunit 1 OS=Mus musculus GN=Rpn1 PE=1 SV=1	0	3	0	4	0	5	6	4	4	5	6	3	3	2	4	3	2	1
c318	c318.a1	c318.a1.a1	sp|Q62418-2|DBNL_MOUSE Isoform 2 of Drebrin-like protein OS=Mus musculus GN=Dbnl	6	7	6	2	2	3	1	0	3	3	3	3	3	1	3	1	4	4
c319	c319.a1	c319.a1.a1	sp|O88792|JAM1_MOUSE Junctional adhesion molecule A OS=Mus musculus GN=F11r PE=1 SV=2	1	1	2	3	1	3	5	3	3	4	3	3	3	3	3	5	6	3
c320	c320.a1	c320.a1.a1	sp|Q99KV1|DJB11_MOUSE DnaJ homolog subfamily B member 11 OS=Mus musculus GN=Dnajb11 PE=1 SV=1	1	1	3	3	0	4	2	3	6	6	2	3	1	3	2	4	7	4
c321	c321.a1	c321.a1.a1	sp|P62204|CALM_MOUSE Calmodulin OS=Mus musculus GN=Calm1 PE=1 SV=2	2	5	3	0	0	2	6	1	7	7	2	3	3	10	2	1	0	0
c321	c321.a2	c321.a2.a1	sp|Q9D6P8|CALL3_MOUSE Calmodulin-like protein 3 OS=Mus musculus GN=Calml3 PE=2 SV=1	1	1	2	0	0	1	3	1	3	2	1	1	1	5	1	1	0	0
c322	c322.a1	c322.a1.a1	sp|Q9CPY7-2|AMPL_MOUSE Isoform 2 of Cytosol aminopeptidase OS=Mus musculus GN=Lap3	3	4	6	1	2	1	4	2	3	2	3	3	1	3	1	8	4	4
c323	c323.a1	c323.a1.a1	sp|Q9Z1Z0|USO1_MOUSE General vesicular transport factor p115 OS=Mus musculus GN=Uso1 PE=1 SV=2	3	4	4	3	2	5	5	5	3	2	3	3	4	5	4	0	0	0
c324	c324.a1	c324.a1.a1	sp|Q5XJY5|COPD_MOUSE Coatomer subunit delta OS=Mus musculus GN=Arcn1 PE=1 SV=2	3	7	6	3	3	0	3	2	3	5	1	1	2	3	1	3	5	3
c325	c325.a1	c325.a1.a1	sp|Q9Z0G0|GIPC1_MOUSE PDZ domain-containing protein GIPC1 OS=Mus musculus GN=Gipc1 PE=1 SV=1	4	5	5	7	3	3	4	2	2	2	5	3	2	2	1	0	1	3
c326	c326.a1	c326.a1.a1	sp|O88186|GPIX_MOUSE Platelet glycoprotein IX OS=Mus musculus GN=Gp9 PE=1 SV=1	5	6	5	5	4	3	2	2	3	0	0	3	0	5	2	3	5	1
c327	c327.a1	c327.a1.a1	sp|Q8BG32|PSD11_MOUSE 26S proteasome non-ATPase regulatory subunit 11 OS=Mus musculus GN=Psmd11 PE=1 SV=3	3	2	2	2	2	1	4	2	6	4	2	3	3	3	2	5	4	4
c328	c328.a1	c328.a1.a1	sp|P59999|ARPC4_MOUSE Actin-related protein 2/3 complex subunit 4 OS=Mus musculus GN=Arpc4 PE=1 SV=3	2	3	2	3	3	2	3	2	4	3	1	4	2	4	1	4	5	5
c329	c329.a1	c329.a1.a1	sp|Q8R1Q8|DC1L1_MOUSE Cytoplasmic dynein 1 light intermediate chain 1 OS=Mus musculus GN=Dync1li1 PE=1 SV=1	4	2	5	3	2	2	3	1	4	2	1	1	2	3	2	2	5	2
c329	c329.a2	c329.a2.a1	sp|Q6PDL0|DC1L2_MOUSE Cytoplasmic dynein 1 light intermediate chain 2 OS=Mus musculus GN=Dync1li2 PE=1 SV=2	3	1	4	1	0	0	0	0	1	0	1	0	0	1	0	1	1	1
c330	c330.a1	c330.a1.a1	sp|Q8VC52|RBPS2_MOUSE RNA-binding protein with multiple splicing 2 OS=Mus musculus GN=Rbpms2 PE=1 SV=1	4	4	3	3	4	2	4	1	4	3	1	3	2	2	1	3	4	5
c331	c331.a1	c331.a1.a1	sp|P28271|ACOC_MOUSE Cytoplasmic aconitate hydratase OS=Mus musculus GN=Aco1 PE=1 SV=3	3	2	4	5	6	1	5	2	4	3	2	2	2	3	1	2	4	2
c332	c332.a1	c332.a1.a1	sp|Q9QUM9|PSA6_MOUSE Proteasome subunit alpha type-6 OS=Mus musculus GN=Psma6 PE=1 SV=1	2	2	4	5	2	1	4	2	5	5	4	1	3	3	3	2	3	1
c333	c333.a1	c333.a1.a1	sp|Q6P1B1|XPP1_MOUSE Xaa-Pro aminopeptidase 1 OS=Mus musculus GN=Xpnpep1 PE=1 SV=1	4	5	1	1	3	3	3	2	4	2	0	3	3	5	2	3	4	4
c334	c334.a1	c334.a1.a1	sp|O88685|PRS6A_MOUSE 26S protease regulatory subunit 6A OS=Mus musculus GN=Psmc3 PE=1 SV=2	5	4	7	5	2	2	3	2	4	2	1	2	2	2	2	1	4	2
c335	c335.a1	c335.a1.a1	sp|Q9DCW4|ETFB_MOUSE Electron transfer flavoprotein subunit beta OS=Mus musculus GN=Etfb PE=1 SV=3	2	3	3	3	4	2	2	1	4	2	4	2	1	2	2	4	5	5
c336	c336.a1	c336.a1.a1	sp|Q3TBD2|HMHA1_MOUSE Minor histocompatibility protein HA-1 OS=Mus musculus GN=Hmha1 PE=1 SV=2	6	7	4	6	5	1	2	2	2	1	2	1	3	1	2	1	2	3
c337	c337.a1	c337.a1.a1	sp|P63242|IF5A1_MOUSE Eukaryotic translation initiation factor 5A-1 OS=Mus musculus GN=Eif5a PE=1 SV=2	6	4	2	2	3	2	4	0	8	2	1	1	4	5	2	1	2	2
c338	c338.a1	c338.a1.a1	sp|Q9JL99-2|CLC1B_MOUSE Isoform 2 of C-type lectin domain family 1 member B OS=Mus musculus GN=Clec1b	1	1	3	7	2	2	3	3	3	2	2	2	5	2	2	2	6	2
c339	c339.a1	c339.a1.a1	sp|Q9CZE3|RAB32_MOUSE Ras-related protein Rab-32 OS=Mus musculus GN=Rab32 PE=1 SV=3	0	0	0	3	3	2	4	2	5	4	3	2	1	2	2	4	6	2
c339	c339.a2	c339.a2.a1	sp|Q91YQ1|RAB7L_MOUSE Ras-related protein Rab-7L1 OS=Mus musculus GN=Rab29 PE=1 SV=1	0	0	0	1	0	0	2	0	0	0	0	0	1	0	0	0	2	0
c340	c340.a1	c340.a1.a1	sp|Q91YH5|ATLA3_MOUSE Atlastin-3 OS=Mus musculus GN=Atl3 PE=1 SV=1	2	6	4	4	2	0	2	1	6	6	2	1	0	2	0	4	6	1
c341	c341.a1	c341.a1.a1	sp|Q9D020-1|5NT3A_MOUSE Isoform 1 of Cytosolic 5'-nucleotidase 3A OS=Mus musculus GN=Nt5c3a	6	3	3	1	1	3	4	5	2	3	4	2	1	1	2	2	3	3
c342	c342.a1	c342.a1.a1	sp|P46460|NSF_MOUSE Vesicle-fusing ATPase OS=Mus musculus GN=Nsf PE=1 SV=2	1	2	1	4	3	3	3	2	3	2	1	3	3	6	1	6	1	4
c343	c343.a1	c343.a1.a1	sp|Q8VED9|LEGL_MOUSE Galectin-related protein OS=Mus musculus GN=Lgalsl PE=1 SV=1	4	6	5	1	3	1	3	3	3	2	1	1	3	2	3	2	1	5
c344	c344.a1	c344.a1.a1	sp|P56395|CYB5_MOUSE Cytochrome b5 OS=Mus musculus GN=Cyb5a PE=1 SV=2	4	2	1	2	3	2	3	2	3	2	2	3	2	4	3	4	3	3
c345	c345.a1	c345.a1.a1	sp|O08795-2|GLU2B_MOUSE Isoform 2 of Glucosidase 2 subunit beta OS=Mus musculus GN=Prkcsh	3	2	2	0	2	2	4	3	3	1	5	3	3	1	2	3	4	5
c346	c346.a1	c346.a1.a1	sp|P50580|PA2G4_MOUSE Proliferation-associated protein 2G4 OS=Mus musculus GN=Pa2g4 PE=1 SV=3	3	1	3	3	1	3	4	3	2	2	3	2	1	1	4	2	5	5
c347	c347.a1	c347.a1.a1	sp|Q8VDN2|AT1A1_MOUSE Sodium/potassium-transporting ATPase subunit alpha-1 OS=Mus musculus GN=Atp1a1 PE=1 SV=1	3	2	3	1	0	1	4	5	0	5	4	1	3	2	3	4	5	2
c348	c348.a1	c348.a1.a1	sp|P28740-2|KIF2A_MOUSE Isoform 2 of Kinesin-like protein KIF2A OS=Mus musculus GN=Kif2a	4	5	5	6	6	3	3	1	2	0	4	0	3	0	6	0	0	0
c349	c349.a1	c349.a1.a1	sp|Q99JR1|SFXN1_MOUSE Sideroflexin-1 OS=Mus musculus GN=Sfxn1 PE=1 SV=3	2	1	2	6	3	2	3	2	3	2	2	2	2	3	2	3	5	2
c349	c349.a2	c349.a2.a1	sp|Q91V61-2|SFXN3_MOUSE Isoform 2 of Sideroflexin-3 OS=Mus musculus GN=Sfxn3	1	0	1	2	0	0	0	0	1	0	0	0	0	0	0	0	2	0
c350	c350.a1	c350.a1.a1	sp|Q01339|APOH_MOUSE Beta-2-glycoprotein 1 OS=Mus musculus GN=Apoh PE=1 SV=1	7	5	10	2	5	0	2	4	0	1	3	0	1	0	2	2	1	3
c351	c351.a1	c351.a1.a1	sp|Q9Z2W0|DNPEP_MOUSE Aspartyl aminopeptidase OS=Mus musculus GN=Dnpep PE=1 SV=2	5	4	6	5	4	2	2	2	2	1	1	2	1	1	2	1	3	4
c352	c352.a1	c352.a1.a1	sp|Q9QUM4-2|SLAF1_MOUSE Isoform Short of Signaling lymphocytic activation molecule OS=Mus musculus GN=Slamf1	2	3	3	4	2	3	2	4	3	4	4	3	4	1	1	0	3	1
c353	c353.a1	c353.a1.a1	sp|O09117-2|SYPL1_MOUSE Isoform 2 of Synaptophysin-like protein 1 OS=Mus musculus GN=Sypl1	2	3	3	2	3	3	2	3	4	3	2	2	3	5	1	1	3	2
c354	c354.a1	c354.a1.a1	sp|O70435|PSA3_MOUSE Proteasome subunit alpha type-3 OS=Mus musculus GN=Psma3 PE=1 SV=3	2	3	3	2	2	3	3	2	6	5	0	2	2	2	1	3	2	4
c355	c355.a1	c355.a1.a1	sp|Q61838|PZP_MOUSE Pregnancy zone protein OS=Mus musculus GN=Pzp PE=1 SV=3	8	4	10	0	7	0	7	10	1	0	0	0	0	0	0	0	0	0
c356	c356.a1	c356.a1.a1	sp|P42669|PURA_MOUSE Transcriptional activator protein Pur-alpha OS=Mus musculus GN=Pura PE=1 SV=1	5	3	4	4	1	1	2	2	4	0	1	2	1	3	2	2	8	2
c357	c357.a1	c357.a1.a1	sp|Q62219-4|TGFI1_MOUSE Isoform 4 of Transforming growth factor beta-1-induced transcript 1 protein OS=Mus musculus GN=Tgfb1i1	4	3	3	4	3	3	2	3	3	1	2	1	3	3	3	0	2	4
c358	c358.a1	c358.a1.a1	sp|O88947|FA10_MOUSE Coagulation factor X OS=Mus musculus GN=F10 PE=1 SV=1	2	2	3	1	2	2	3	2	4	3	3	1	3	4	2	4	3	2
c359	c359.a1	c359.a1.a1	sp|P16330-2|CN37_MOUSE Isoform CNPI of 2',3'-cyclic-nucleotide 3'-phosphodiesterase OS=Mus musculus GN=Cnp	4	4	2	5	1	1	5	0	2	1	1	1	4	1	1	3	5	5
c360	c360.a1	c360.a1.a1	sp|Q9Z0X1|AIFM1_MOUSE Apoptosis-inducing factor 1, mitochondrial OS=Mus musculus GN=Aifm1 PE=1 SV=1	0	3	1	4	3	1	2	1	0	3	3	3	1	2	4	7	5	3
c361	c361.a1	c361.a1.a1	sp|Q925F2|ESAM_MOUSE Endothelial cell-selective adhesion molecule OS=Mus musculus GN=Esam PE=1 SV=1	2	3	3	1	2	1	3	1	2	3	2	2	2	3	2	6	4	4
c362	c362.a1	c362.a1.a1	sp|O08538|ANGP1_MOUSE Angiopoietin-1 OS=Mus musculus GN=Angpt1 PE=1 SV=2	5	6	3	7	3	4	1	3	2	1	4	1	0	1	5	0	0	0
c363	c363.a1	c363.a1.a1	sp|P53994|RAB2A_MOUSE Ras-related protein Rab-2A OS=Mus musculus GN=Rab2a PE=1 SV=1	2	3	4	2	2	2	4	1	4	0	2	2	2	3	1	5	5	2
c364	c364.a1	c364.a1.a1	sp|P11438|LAMP1_MOUSE Lysosome-associated membrane glycoprotein 1 OS=Mus musculus GN=Lamp1 PE=1 SV=2	3	2	3	5	4	2	3	2	4	3	4	2	3	3	2	0	0	0
c365	c365.a1	c365.a1.a1	sp|Q8VCF0|MAVS_MOUSE Mitochondrial antiviral-signaling protein OS=Mus musculus GN=Mavs PE=1 SV=1	4	2	6	1	1	3	3	0	4	1	5	5	2	1	1	3	2	1
c366	c366.a1	c366.a1.a1	sp|Q8K2B3|SDHA_MOUSE Succinate dehydrogenase [ubiquinone] flavoprotein subunit, mitochondrial OS=Mus musculus GN=Sdha PE=1 SV=1	4	3	5	5	7	0	2	1	5	2	1	0	0	1	1	1	5	2
c367	c367.a1	c367.a1.a1	sp|Q9Z2X1-2|HNRPF_MOUSE Isoform 2 of Heterogeneous nuclear ribonucleoprotein F OS=Mus musculus GN=Hnrnpf	2	1	4	2	2	1	1	0	6	1	0	1	1	4	1	3	3	4
c367	c367.a2	c367.a2.a1	sp|O35737|HNRH1_MOUSE Heterogeneous nuclear ribonucleoprotein H OS=Mus musculus GN=Hnrnph1 PE=1 SV=3	2	1	3	2	2	1	1	0	3	1	0	1	1	3	1	2	2	2
c367	c367.a3	c367.a3.a1	sp|P70333|HNRH2_MOUSE Heterogeneous nuclear ribonucleoprotein H2 OS=Mus musculus GN=Hnrnph2 PE=1 SV=1	1	1	2	1	1	1	0	0	2	0	0	0	0	3	0	1	1	1
c368	c368.a1	c368.a1.a1	sp|O54834-3|RHG06_MOUSE Isoform 3 of Rho GTPase-activating protein 6 OS=Mus musculus GN=Arhgap6	6	6	9	5	2	0	3	0	3	0	0	0	1	1	1	1	3	3
c369	c369.a1	c369.a1.a1	sp|Q9ESB3|HRG_MOUSE Histidine-rich glycoprotein OS=Mus musculus GN=Hrg PE=1 SV=2	6	5	8	2	4	2	3	5	1	0	3	2	0	1	1	1	0	0
c370	c370.a1	c370.a1.a1	sp|P24063|ITAL_MOUSE Integrin alpha-L OS=Mus musculus GN=Itgal PE=1 SV=2	6	4	4	3	2	5	1	3	4	3	3	0	2	0	4	0	0	0
c371	c371.a1	c371.a1.a1	sp|P62334|PRS10_MOUSE 26S protease regulatory subunit 10B OS=Mus musculus GN=Psmc6 PE=1 SV=1	5	4	2	3	3	0	4	1	5	2	0	1	3	3	1	2	2	3
c372	c372.a1	c372.a1.a1	sp|O88569-2|ROA2_MOUSE Isoform 2 of Heterogeneous nuclear ribonucleoproteins A2/B1 OS=Mus musculus GN=Hnrnpa2b1	0	0	4	1	0	2	0	0	9	2	0	1	0	5	1	5	3	1
c372	c372.a2	c372.a2.a1	sp|P49312|ROA1_MOUSE Heterogeneous nuclear ribonucleoprotein A1 OS=Mus musculus GN=Hnrnpa1 PE=1 SV=2	0	0	1	0	0	0	0	0	4	2	0	0	0	1	0	1	1	1
c373	c373.a1	c373.a1.a1	sp|Q60692|PSB6_MOUSE Proteasome subunit beta type-6 OS=Mus musculus GN=Psmb6 PE=1 SV=3	2	4	5	2	2	2	2	1	3	1	3	1	0	3	3	3	3	3
c374	c374.a1	c374.a1.a1	sp|O89103|C1QR1_MOUSE Complement component C1q receptor OS=Mus musculus GN=Cd93 PE=1 SV=1	1	1	1	4	3	3	2	3	3	3	1	2	3	1	2	3	4	3
c375	c375.a1	c375.a1.a1	sp|Q61735-2|CD47_MOUSE Isoform 2 of Leukocyte surface antigen CD47 OS=Mus musculus GN=Cd47	2	1	4	4	2	2	3	1	2	2	2	2	2	2	2	4	3	3
c376	c376.a1	c376.a1.a1	sp|Q01102|LYAM3_MOUSE P-selectin OS=Mus musculus GN=Selp PE=1 SV=1	6	4	6	5	4	0	1	2	5	0	2	2	3	2	1	0	0	0
c377	c377.a1	c377.a1.a1	sp|Q9R1P0|PSA4_MOUSE Proteasome subunit alpha type-4 OS=Mus musculus GN=Psma4 PE=1 SV=1	3	4	2	1	2	2	2	1	3	3	3	3	3	2	2	1	4	2
c378	c378.a1	c378.a1.a1	sp|O55106|STRN_MOUSE Striatin OS=Mus musculus GN=Strn PE=1 SV=2	2	3	2	3	1	2	2	1	4	5	4	2	0	1	2	2	4	3
c379	c379.a1	c379.a1.a1	sp|Q7TSV4|PGM2_MOUSE Phosphoglucomutase-2 OS=Mus musculus GN=Pgm2 PE=1 SV=1	3	6	3	2	2	2	3	2	3	2	3	0	1	3	1	1	5	1
c380	c380.a1	c380.a1.a1	sp|P68040|RACK1_MOUSE Receptor of activated protein C kinase 1 OS=Mus musculus GN=Rack1 PE=1 SV=3	1	2	2	0	0	1	2	1	5	1	1	3	2	4	2	4	8	4
c381	c381.a1	c381.a1.a1	sp|Q9DCD0|6PGD_MOUSE 6-phosphogluconate dehydrogenase, decarboxylating OS=Mus musculus GN=Pgd PE=1 SV=3	2	2	1	4	2	1	2	0	6	2	1	0	3	3	0	5	5	4
c382	c382.a1	c382.a1.a1	sp|P20108|PRDX3_MOUSE Thioredoxin-dependent peroxide reductase, mitochondrial OS=Mus musculus GN=Prdx3 PE=1 SV=1	3	2	4	3	2	1	2	2	3	3	1	1	1	2	1	3	5	4
c383	c383.a1	c383.a1.a1	sp|Q80TY0-2|FNBP1_MOUSE Isoform 2 of Formin-binding protein 1 OS=Mus musculus GN=Fnbp1	4	3	6	0	1	2	2	0	2	3	4	0	2	1	1	4	4	3
c384	c384.a1	c384.a1.a1	sp|P19157|GSTP1_MOUSE Glutathione S-transferase P 1 OS=Mus musculus GN=Gstp1 PE=1 SV=2	2	1	2	2	1	2	3	3	3	3	1	3	2	2	2	3	4	3
c385	c385.a1	c385.a1.a1	sp|P49722|PSA2_MOUSE Proteasome subunit alpha type-2 OS=Mus musculus GN=Psma2 PE=1 SV=3	6	3	7	3	2	1	3	1	3	1	0	2	0	4	0	0	3	3
c386	c386.a1	c386.a1.a1	sp|Q93092|TALDO_MOUSE Transaldolase OS=Mus musculus GN=Taldo1 PE=1 SV=2	5	4	5	3	2	2	2	1	2	1	1	2	2	1	1	2	1	4
c387	c387.a1	c387.a1.a1	sp|O35295|PURB_MOUSE Transcriptional activator protein Pur-beta OS=Mus musculus GN=Purb PE=1 SV=3	3	3	5	4	3	1	2	2	2	1	3	1	1	4	2	2	1	1
c388	c388.a1	c388.a1.a1	sp|Q3UZ39|LRRF1_MOUSE Leucine-rich repeat flightless-interacting protein 1 OS=Mus musculus GN=Lrrfip1 PE=1 SV=2	5	7	7	5	8	1	1	0	0	0	4	1	1	0	1	0	0	0
c389	c389.a1	c389.a1.a1	sp|O55033|NCK2_MOUSE Cytoplasmic protein NCK2 OS=Mus musculus GN=Nck2 PE=1 SV=1	1	2	1	4	3	2	4	2	2	4	2	1	1	0	2	4	2	4
c390	c390.a1	c390.a1.a1	sp|P18572-2|BASI_MOUSE Isoform 2 of Basigin OS=Mus musculus GN=Bsg	0	1	0	3	2	2	4	4	2	3	2	2	2	1	2	4	3	4
c391	c391.a1	c391.a1.a1	sp|Q9Z2U0|PSA7_MOUSE Proteasome subunit alpha type-7 OS=Mus musculus GN=Psma7 PE=1 SV=1	3	3	3	1	1	0	3	1	5	3	1	2	3	1	0	3	5	3
c392	c392.a1	c392.a1.a1	sp|Q9CQW2|ARL8B_MOUSE ADP-ribosylation factor-like protein 8B OS=Mus musculus GN=Arl8b PE=1 SV=1	1	1	0	2	1	0	2	0	3	4	1	0	0	4	0	1	5	0
c392	c392.a2	c392.a2.a1	sp|Q8VEH3|ARL8A_MOUSE ADP-ribosylation factor-like protein 8A OS=Mus musculus GN=Arl8a PE=1 SV=1	0	1	0	1	0	1	1	1	1	3	2	1	1	1	1	2	1	1
c393	c393.a1	c393.a1.a1	sp|Q99MS7-2|EH1L1_MOUSE Isoform 2 of EH domain-binding protein 1-like protein 1 OS=Mus musculus GN=Ehbp1l1	5	5	5	5	5	2	3	1	2	0	4	0	1	2	0	0	0	0
c393	c393.a2	c393.a2.a1	sp|Q99MS7|EH1L1_MOUSE EH domain-binding protein 1-like protein 1 OS=Mus musculus GN=Ehbp1l1 PE=1 SV=1	4	5	5	5	5	2	3	1	2	0	4	0	1	1	0	0	0	0
c394	c394.a1	c394.a1.a1	sp|Q9DBG6|RPN2_MOUSE Dolichyl-diphosphooligosaccharide--protein glycosyltransferase subunit 2 OS=Mus musculus GN=Rpn2 PE=1 SV=1	1	1	1	2	2	0	5	0	4	2	3	1	2	4	0	7	6	0
c395	c395.a1	c395.a1.a1	sp|Q61335|BAP31_MOUSE B-cell receptor-associated protein 31 OS=Mus musculus GN=Bcap31 PE=1 SV=4	1	2	2	1	0	0	5	2	4	5	2	2	2	4	1	1	3	3
c396	c396.a1	c396.a1.a1	sp|Q8CDN6|TXNL1_MOUSE Thioredoxin-like protein 1 OS=Mus musculus GN=Txnl1 PE=1 SV=3	2	0	2	2	1	2	5	2	3	2	1	2	2	0	1	4	5	4
c397	c397.a1	c397.a1.a1	sp|P10107|ANXA1_MOUSE Annexin A1 OS=Mus musculus GN=Anxa1 PE=1 SV=2	2	2	1	2	4	2	1	1	7	0	2	0	0	2	3	4	4	3
c398	c398.a1	c398.a1.a1	sp|Q64010|CRK_MOUSE Adapter molecule crk OS=Mus musculus GN=Crk PE=1 SV=1	4	4	4	5	0	1	2	1	6	2	2	0	0	2	1	2	2	2
c399	c399.a1	c399.a1.a1	sp|Q8BMS1|ECHA_MOUSE Trifunctional enzyme subunit alpha, mitochondrial OS=Mus musculus GN=Hadha PE=1 SV=1	4	3	3	4	3	2	3	2	4	2	0	2	0	4	2	0	1	1
c400	c400.a1	c400.a1.a1	sp|Q61792|LASP1_MOUSE LIM and SH3 domain protein 1 OS=Mus musculus GN=Lasp1 PE=1 SV=1	4	2	4	1	1	0	2	2	3	2	5	2	1	1	0	2	3	4
c401	c401.a1	c401.a1.a1	sp|Q9CPV4-2|GLOD4_MOUSE Isoform 2 of Glyoxalase domain-containing protein 4 OS=Mus musculus GN=Glod4	5	3	5	2	3	2	1	1	1	1	2	0	1	3	0	2	4	3
c402	c402.a1	c402.a1.a1	sp|Q8VDM4|PSMD2_MOUSE 26S proteasome non-ATPase regulatory subunit 2 OS=Mus musculus GN=Psmd2 PE=1 SV=1	0	2	1	2	1	0	5	0	5	2	4	0	2	4	2	2	3	4
c403	c403.a1	c403.a1.a1	sp|Q99L88|SNTB1_MOUSE Beta-1-syntrophin OS=Mus musculus GN=Sntb1 PE=1 SV=4	3	2	2	3	2	1	3	2	1	2	2	2	0	1	2	4	5	2
c404	c404.a1	c404.a1.a1	sp|P42125|ECI1_MOUSE Enoyl-CoA delta isomerase 1, mitochondrial OS=Mus musculus GN=Eci1 PE=1 SV=2	2	2	2	1	3	2	4	0	3	1	0	2	0	2	1	4	5	5
c405	c405.a1	c405.a1.a1	sp|O54734|OST48_MOUSE Dolichyl-diphosphooligosaccharide--protein glycosyltransferase 48 kDa subunit OS=Mus musculus GN=Ddost PE=1 SV=2	0	0	0	1	1	4	4	0	6	2	1	1	1	5	3	3	6	1
c406	c406.a1	c406.a1.a1	sp|O70404|VAMP8_MOUSE Vesicle-associated membrane protein 8 OS=Mus musculus GN=Vamp8 PE=1 SV=1	3	5	3	3	1	1	5	0	3	4	1	2	1	3	2	0	1	0
c407	c407.a1	c407.a1.a1	sp|O55022|PGRC1_MOUSE Membrane-associated progesterone receptor component 1 OS=Mus musculus GN=Pgrmc1 PE=1 SV=4	2	1	1	0	0	1	4	0	2	2	1	1	1	3	1	1	1	1
c407	c407.a2	c407.a2.a1	sp|Q80UU9|PGRC2_MOUSE Membrane-associated progesterone receptor component 2 OS=Mus musculus GN=Pgrmc2 PE=1 SV=2	1	2	1	1	1	1	2	1	1	1	1	0	0	0	0	1	1	1
c408	c408.a1	c408.a1.a1	sp|P15379-10|CD44_MOUSE Isoform 8 of CD44 antigen OS=Mus musculus GN=Cd44	2	4	2	4	1	2	3	1	5	2	2	2	1	1	3	1	1	1
c409	c409.a1	c409.a1.a1	sp|O35129|PHB2_MOUSE Prohibitin-2 OS=Mus musculus GN=Phb2 PE=1 SV=1	0	1	1	4	1	0	1	0	4	3	0	2	1	4	1	6	6	3
c410	c410.a1	c410.a1.a1	sp|Q9CY64|BIEA_MOUSE Biliverdin reductase A OS=Mus musculus GN=Blvra PE=1 SV=1	2	1	3	1	2	1	2	2	2	3	0	3	2	3	0	3	5	3
c411	c411.a1	c411.a1.a1	sp|Q62186|SSRD_MOUSE Translocon-associated protein subunit delta OS=Mus musculus GN=Ssr4 PE=1 SV=1	1	1	2	2	1	3	2	1	2	2	2	3	2	2	3	3	5	1
c412	c412.a1	c412.a1.a1	sp|P52825|CPT2_MOUSE Carnitine O-palmitoyltransferase 2, mitochondrial OS=Mus musculus GN=Cpt2 PE=1 SV=2	2	1	2	3	1	2	4	1	3	3	4	1	1	2	3	2	1	2
c413	c413.a1	c413.a1.a1	sp|Q9D6R2|IDH3A_MOUSE Isocitrate dehydrogenase [NAD] subunit alpha, mitochondrial OS=Mus musculus GN=Idh3a PE=1 SV=1	2	2	5	3	0	1	3	0	8	1	1	1	0	5	0	1	3	2
c414	c414.a1	c414.a1.a1	sp|P30412|PPIC_MOUSE Peptidyl-prolyl cis-trans isomerase C OS=Mus musculus GN=Ppic PE=1 SV=1	2	1	2	1	1	4	3	2	2	2	3	1	1	3	2	3	2	3
c415	c415.a1	c415.a1.a1	sp|Q8R143|PTTG_MOUSE Pituitary tumor-transforming gene 1 protein-interacting protein OS=Mus musculus GN=Pttg1ip PE=1 SV=1	2	3	2	3	1	3	2	2	1	3	2	1	2	2	3	1	3	1
c416	c416.a1	c416.a1.a1	sp|O08788-2|DCTN1_MOUSE Isoform 2 of Dynactin subunit 1 OS=Mus musculus GN=Dctn1	4	5	4	6	3	0	1	1	3	3	2	2	2	1	0	0	0	0
c417	c417.a1	c417.a1.a1	sp|Q9ERN0|SCAM2_MOUSE Secretory carrier-associated membrane protein 2 OS=Mus musculus GN=Scamp2 PE=1 SV=1	2	3	2	2	2	2	2	3	2	2	1	2	1	2	1	3	3	2
c418	c418.a1	c418.a1.a1	sp|Q8CI51|PDLI5_MOUSE PDZ and LIM domain protein 5 OS=Mus musculus GN=Pdlim5 PE=1 SV=4	2	3	4	1	3	2	3	2	2	2	3	1	1	1	2	1	2	2
c419	c419.a1	c419.a1.a1	sp|Q9DB05|SNAA_MOUSE Alpha-soluble NSF attachment protein OS=Mus musculus GN=Napa PE=1 SV=1	1	1	2	3	1	1	2	3	4	5	1	3	1	3	1	2	2	1
c420	c420.a1	c420.a1.a1	sp|P58389|PTPA_MOUSE Serine/threonine-protein phosphatase 2A activator OS=Mus musculus GN=Ppp2r4 PE=1 SV=1	2	3	3	3	0	3	4	3	1	3	3	1	0	1	1	2	2	2
c421	c421.a1	c421.a1.a1	sp|P22437|PGH1_MOUSE Prostaglandin G/H synthase 1 OS=Mus musculus GN=Ptgs1 PE=1 SV=1	0	0	0	2	0	2	5	2	3	3	0	2	3	4	1	2	6	2
c422	c422.a1	c422.a1.a1	sp|Q61081|CDC37_MOUSE Hsp90 co-chaperone Cdc37 OS=Mus musculus GN=Cdc37 PE=1 SV=1	5	2	2	1	1	1	1	1	3	3	1	1	3	2	2	1	3	4
c423	c423.a1	c423.a1.a1	sp|P18242|CATD_MOUSE Cathepsin D OS=Mus musculus GN=Ctsd PE=1 SV=1	2	1	1	2	2	0	2	0	5	4	2	1	2	2	0	4	4	3
c424	c424.a1	c424.a1.a1	sp|Q99KJ8|DCTN2_MOUSE Dynactin subunit 2 OS=Mus musculus GN=Dctn2 PE=1 SV=3	3	1	2	2	1	1	3	1	4	2	2	2	2	2	1	1	4	3
c425	c425.a1	c425.a1.a1	sp|P32921-2|SYWC_MOUSE Isoform 2 of Tryptophan--tRNA ligase, cytoplasmic OS=Mus musculus GN=Wars	4	1	3	4	1	1	1	3	1	1	1	1	2	1	1	3	4	4
c426	c426.a1	c426.a1.a1	sp|Q8BIW1|PRUNE_MOUSE Protein prune homolog OS=Mus musculus GN=Prune PE=1 SV=1	4	6	1	3	2	1	2	2	1	2	3	1	3	1	0	1	3	1
c427	c427.a1	c427.a1.a1	sp|P70441|NHRF1_MOUSE Na(+)/H(+) exchange regulatory cofactor NHE-RF1 OS=Mus musculus GN=Slc9a3r1 PE=1 SV=3	3	4	3	4	2	2	2	1	1	0	2	0	1	1	2	1	4	3
c428	c428.a1	c428.a1.a1	sp|P70452|STX4_MOUSE Syntaxin-4 OS=Mus musculus GN=Stx4 PE=1 SV=1	1	1	2	2	2	1	3	1	3	3	1	0	2	3	0	3	5	3
c429	c429.a1	c429.a1.a1	sp|P50247|SAHH_MOUSE Adenosylhomocysteinase OS=Mus musculus GN=Ahcy PE=1 SV=3	1	2	2	0	0	1	2	1	6	1	1	1	3	3	2	4	4	2
c430	c430.a1	c430.a1.a1	sp|P24527|LKHA4_MOUSE Leukotriene A-4 hydrolase OS=Mus musculus GN=Lta4h PE=1 SV=4	3	1	5	1	0	2	6	1	5	1	3	0	2	2	0	2	1	1
c431	c431.a1	c431.a1.a1	sp|P26638|SYSC_MOUSE Serine--tRNA ligase, cytoplasmic OS=Mus musculus GN=Sars PE=1 SV=3	3	4	2	2	1	2	1	2	1	2	2	1	3	0	3	2	3	2
c432	c432.a1	c432.a1.a1	sp|P41241|CSK_MOUSE Tyrosine-protein kinase CSK OS=Mus musculus GN=Csk PE=1 SV=2	1	4	1	2	2	0	4	1	2	2	2	2	2	2	1	2	4	2
c433	c433.a1	c433.a1.a1	sp|O08677-2|KNG1_MOUSE Isoform LMW of Kininogen-1 OS=Mus musculus GN=Kng1	3	6	8	0	5	2	4	4	0	1	1	0	0	1	0	1	0	0
c434	c434.a1	c434.a1.a1	sp|P24452|CAPG_MOUSE Macrophage-capping protein OS=Mus musculus GN=Capg PE=1 SV=2	1	2	1	2	1	2	1	2	6	2	1	2	2	3	1	2	3	2
c435	c435.a1	c435.a1.a1	sp|Q8R146-2|APEH_MOUSE Isoform 2 of Acylamino-acid-releasing enzyme OS=Mus musculus GN=Apeh	4	1	1	3	3	0	1	1	5	0	1	1	3	1	1	5	1	4
c436	c436.a1	c436.a1.a1	sp|O88487|DC1I2_MOUSE Cytoplasmic dynein 1 intermediate chain 2 OS=Mus musculus GN=Dync1i2 PE=1 SV=1	4	2	3	4	5	2	2	0	2	1	0	1	2	1	0	2	1	3
c437	c437.a1	c437.a1.a1	sp|O70439|STX7_MOUSE Syntaxin-7 OS=Mus musculus GN=Stx7 PE=1 SV=3	2	3	2	2	1	2	2	1	3	3	2	1	1	1	1	2	4	2
c438	c438.a1	c438.a1.a1	sp|Q9Z2I9|SUCB1_MOUSE Succinate--CoA ligase [ADP-forming] subunit beta, mitochondrial OS=Mus musculus GN=Sucla2 PE=1 SV=2	0	2	2	2	0	1	2	1	4	6	3	0	1	3	0	2	4	2
c439	c439.a1	c439.a1.a1	sp|Q99L47|F10A1_MOUSE Hsc70-interacting protein OS=Mus musculus GN=St13 PE=1 SV=1	3	2	3	2	1	3	4	1	2	4	1	1	2	0	2	3	0	1
c440	c440.a1	c440.a1.a1	sp|P35486|ODPA_MOUSE Pyruvate dehydrogenase E1 component subunit alpha, somatic form, mitochondrial OS=Mus musculus GN=Pdha1 PE=1 SV=1	2	1	1	1	2	2	3	2	2	1	3	2	1	1	3	2	4	2
c441	c441.a1	c441.a1.a1	sp|Q61425|HCDH_MOUSE Hydroxyacyl-coenzyme A dehydrogenase, mitochondrial OS=Mus musculus GN=Hadh PE=1 SV=2	3	6	2	1	1	0	2	2	2	2	2	1	1	3	0	2	3	2
c442	c442.a1	c442.a1.a1	sp|P62715|PP2AB_MOUSE Serine/threonine-protein phosphatase 2A catalytic subunit beta isoform OS=Mus musculus GN=Ppp2cb PE=1 SV=1	0	2	1	0	1	2	2	1	5	2	2	1	2	0	1	3	5	4
c442	c442.a2	c442.a2.a1	sp|P63330|PP2AA_MOUSE Serine/threonine-protein phosphatase 2A catalytic subunit alpha isoform OS=Mus musculus GN=Ppp2ca PE=1 SV=1	0	2	1	0	1	2	2	1	5	2	2	1	1	0	1	2	5	4
c443	c443.a1	c443.a1.a1	sp|P11352|GPX1_MOUSE Glutathione peroxidase 1 OS=Mus musculus GN=Gpx1 PE=1 SV=2	4	2	3	3	2	0	3	0	5	0	0	0	1	3	1	0	4	4
c444	c444.a1	c444.a1.a1	sp|Q4FJU9|TMM40_MOUSE Transmembrane protein 40 OS=Mus musculus GN=Tmem40 PE=1 SV=1	1	1	2	2	1	1	1	2	4	3	1	1	2	2	2	2	4	2
c445	c445.a1	c445.a1.a1	sp|Q9R1P4|PSA1_MOUSE Proteasome subunit alpha type-1 OS=Mus musculus GN=Psma1 PE=1 SV=1	4	6	4	2	2	0	2	0	4	2	1	1	0	1	0	0	3	2
c446	c446.a1	c446.a1.a1	sp|Q91VW3|SH3L3_MOUSE SH3 domain-binding glutamic acid-rich-like protein 3 OS=Mus musculus GN=Sh3bgrl3 PE=1 SV=1	2	1	2	0	1	2	3	3	2	3	2	2	3	2	2	1	1	2
c447	c447.a1	c447.a1.a1	sp|P97372|PSME2_MOUSE Proteasome activator complex subunit 2 OS=Mus musculus GN=Psme2 PE=1 SV=4	6	3	4	1	3	1	2	0	2	3	1	0	3	4	0	0	1	0
c448	c448.a1	c448.a1.a1	sp|Q9QYB5-2|ADDG_MOUSE Isoform 1 of Gamma-adducin OS=Mus musculus GN=Add3	0	3	2	2	3	4	3	2	4	2	3	1	0	1	2	1	1	0
c449	c449.a1	c449.a1.a1	sp|Q921U8-2|SMTN_MOUSE Isoform L2 of Smoothelin OS=Mus musculus GN=Smtn	3	6	4	6	5	0	1	1	1	0	3	0	1	0	2	0	0	1
c450	c450.a1	c450.a1.a1	sp|Q9D0M3-2|CY1_MOUSE Isoform 2 of Cytochrome c1, heme protein, mitochondrial OS=Mus musculus GN=Cyc1	1	3	2	6	3	0	3	0	4	0	0	1	1	5	1	1	3	0
c451	c451.a1	c451.a1.a1	sp|Q99JB2|STML2_MOUSE Stomatin-like protein 2, mitochondrial OS=Mus musculus GN=Stoml2 PE=1 SV=1	2	2	1	4	1	2	0	0	5	3	0	0	0	2	0	3	5	4
c452	c452.a1	c452.a1.a1	sp|Q9DCX2|ATP5H_MOUSE ATP synthase subunit d, mitochondrial OS=Mus musculus GN=Atp5h PE=1 SV=3	1	2	2	2	1	1	2	0	3	2	0	1	0	1	2	6	7	1
c453	c453.a1	c453.a1.a1	sp|Q9CQ92|FIS1_MOUSE Mitochondrial fission 1 protein OS=Mus musculus GN=Fis1 PE=1 SV=1	2	5	3	4	1	1	3	1	5	1	1	1	2	2	0	1	1	0
c454	c454.a1	c454.a1.a1	sp|Q8BVI4|DHPR_MOUSE Dihydropteridine reductase OS=Mus musculus GN=Qdpr PE=1 SV=2	4	3	1	1	0	1	4	1	3	4	2	0	3	4	1	0	2	0
c455	c455.a1	c455.a1.a1	sp|Q9CPW4|ARPC5_MOUSE Actin-related protein 2/3 complex subunit 5 OS=Mus musculus GN=Arpc5 PE=1 SV=3	4	2	4	2	1	3	2	1	2	1	2	1	1	2	2	0	3	1
c456	c456.a1	c456.a1.a1	sp|Q9CXW3|CYBP_MOUSE Calcyclin-binding protein OS=Mus musculus GN=Cacybp PE=1 SV=1	3	2	2	0	3	2	4	2	2	2	1	2	1	2	0	2	1	3
c457	c457.a1	c457.a1.a1	sp|P13609|SRGN_MOUSE Serglycin OS=Mus musculus GN=Srgn PE=1 SV=1	2	3	4	3	1	1	3	2	3	2	2	1	1	1	2	0	2	1
c458	c458.a1	c458.a1.a1	sp|Q8BPB0|MOB1B_MOUSE MOB kinase activator 1B OS=Mus musculus GN=Mob1b PE=1 SV=3	2	2	2	1	1	2	2	2	2	2	1	2	2	2	2	2	2	2
c459	c459.a1	c459.a1.a1	sp|P70677|CASP3_MOUSE Caspase-3 OS=Mus musculus GN=Casp3 PE=1 SV=1	2	1	1	2	0	2	2	3	1	2	3	0	2	1	0	1	1	3
c459	c459.a2	c459.a2.a1	sp|O08738|CASP6_MOUSE Caspase-6 OS=Mus musculus GN=Casp6 PE=1 SV=1	2	1	1	1	0	0	1	1	0	0	0	0	0	0	0	1	1	1
c460	c460.a1	c460.a1.a1	sp|P63085|MK01_MOUSE Mitogen-activated protein kinase 1 OS=Mus musculus GN=Mapk1 PE=1 SV=3	3	1	1	2	4	3	3	1	4	0	1	1	1	2	1	1	1	3
c461	c461.a1	c461.a1.a1	sp|Q9ES97-2|RTN3_MOUSE Isoform 2 of Reticulon-3 OS=Mus musculus GN=Rtn3	0	0	0	1	0	1	3	1	3	3	1	1	4	4	3	4	2	1
c461	c461.a2	c461.a2.a1	sp|Q8K0T0|RTN1_MOUSE Reticulon-1 OS=Mus musculus GN=Rtn1 PE=1 SV=1	0	0	0	0	0	0	0	0	0	0	0	0	1	2	0	0	0	0
c462	c462.a1	c462.a1.a1	sp|Q9QWR8|NAGAB_MOUSE Alpha-N-acetylgalactosaminidase OS=Mus musculus GN=Naga PE=1 SV=2	2	3	2	2	2	2	1	1	4	1	2	0	2	1	1	2	3	2
c463	c463.a1	c463.a1.a1	sp|Q9Z2U1|PSA5_MOUSE Proteasome subunit alpha type-5 OS=Mus musculus GN=Psma5 PE=1 SV=1	3	2	1	1	1	2	2	1	5	1	0	2	1	2	0	2	4	3
c464	c464.a1	c464.a1.a1	sp|Q9JII6|AK1A1_MOUSE Alcohol dehydrogenase [NADP(+)] OS=Mus musculus GN=Akr1a1 PE=1 SV=3	4	2	1	3	2	2	2	0	2	1	1	2	1	1	1	1	2	5
c465	c465.a1	c465.a1.a1	sp|Q8BMD8|SCMC1_MOUSE Calcium-binding mitochondrial carrier protein SCaMC-1 OS=Mus musculus GN=Slc25a24 PE=1 SV=1	1	1	2	3	1	1	2	0	4	1	1	1	0	5	2	1	5	2
c466	c466.a1	c466.a1.a1	sp|O89079|COPE_MOUSE Coatomer subunit epsilon OS=Mus musculus GN=Cope PE=1 SV=3	2	2	2	2	3	0	2	2	4	1	1	2	1	1	1	1	4	2
c467	c467.a1	c467.a1.a1	sp|P70290|EM55_MOUSE 55 kDa erythrocyte membrane protein OS=Mus musculus GN=Mpp1 PE=1 SV=1	3	1	1	2	1	2	3	1	2	1	2	0	3	1	2	2	3	3
c468	c468.a1	c468.a1.a1	sp|Q9D880|TIM50_MOUSE Mitochondrial import inner membrane translocase subunit TIM50 OS=Mus musculus GN=Timm50 PE=1 SV=1	1	1	1	2	1	1	1	2	3	3	2	2	0	3	2	4	3	1
c469	c469.a1	c469.a1.a1	sp|Q9QZ06|TOLIP_MOUSE Toll-interacting protein OS=Mus musculus GN=Tollip PE=1 SV=1	2	0	0	0	1	2	4	0	3	2	2	1	3	1	1	3	5	3
c470	c470.a1	c470.a1.a1	sp|P62331|ARF6_MOUSE ADP-ribosylation factor 6 OS=Mus musculus GN=Arf6 PE=1 SV=2	1	1	2	1	1	2	2	2	1	1	2	1	3	2	1	3	3	4
c471	c471.a1	c471.a1.a1	sp|Q9R1P1|PSB3_MOUSE Proteasome subunit beta type-3 OS=Mus musculus GN=Psmb3 PE=1 SV=1	2	3	2	3	0	1	2	1	5	1	1	1	2	1	1	2	4	1
c472	c472.a1	c472.a1.a1	sp|Q4KML4|ABRAL_MOUSE Costars family protein ABRACL OS=Mus musculus GN=Abracl PE=1 SV=1	4	6	4	3	2	1	1	1	1	1	1	1	1	3	1	1	0	1
c473	c473.a1	c473.a1.a1	sp|Q80UG5-2|SEPT9_MOUSE Isoform 2 of Septin-9 OS=Mus musculus GN=Sept9	2	1	2	2	1	2	2	1	0	2	2	1	3	1	2	3	2	3
c474	c474.a1	c474.a1.a1	sp|Q99JP6-2|HOME3_MOUSE Isoform 2 of Homer protein homolog 3 OS=Mus musculus GN=Homer3	3	3	5	4	2	0	0	0	3	0	1	0	0	2	0	2	3	4
c475	c475.a1	c475.a1.a1	sp|P63024|VAMP3_MOUSE Vesicle-associated membrane protein 3 OS=Mus musculus GN=Vamp3 PE=1 SV=1	1	3	4	1	0	2	2	1	2	3	2	1	2	2	2	2	1	1
c476	c476.a1	c476.a1.a1	sp|Q91V12-2|BACH_MOUSE Isoform A of Cytosolic acyl coenzyme A thioester hydrolase OS=Mus musculus GN=Acot7	2	3	1	3	2	2	2	1	4	2	1	2	2	0	1	1	2	1
c477	c477.a1	c477.a1.a1	sp|Q9CRB9|MIC19_MOUSE MICOS complex subunit Mic19 OS=Mus musculus GN=Chchd3 PE=1 SV=1	2	1	2	1	1	2	2	2	1	3	3	1	0	2	1	4	2	1
c478	c478.a1	c478.a1.a1	sp|Q9WVE8|PACN2_MOUSE Protein kinase C and casein kinase substrate in neurons protein 2 OS=Mus musculus GN=Pacsin2 PE=1 SV=1	1	1	2	1	1	1	2	1	2	1	2	2	2	1	1	3	4	3
c479	c479.a1	c479.a1.a1	sp|Q8R016|BLMH_MOUSE Bleomycin hydrolase OS=Mus musculus GN=Blmh PE=1 SV=1	1	3	0	3	1	1	3	0	1	1	4	3	1	2	0	3	3	1
c480	c480.a1	c480.a1.a1	sp|P46471|PRS7_MOUSE 26S protease regulatory subunit 7 OS=Mus musculus GN=Psmc2 PE=1 SV=5	4	3	4	4	3	2	2	1	2	0	0	1	1	1	1	0	2	0
c481	c481.a1	c481.a1.a1	sp|Q9Z0X4|PDE3A_MOUSE cGMP-inhibited 3',5'-cyclic phosphodiesterase A OS=Mus musculus GN=Pde3a PE=1 SV=1	1	4	2	3	2	2	3	2	1	1	2	1	1	1	2	1	1	1
c482	c482.a1	c482.a1.a1	sp|P12399|CTL2A_MOUSE Protein CTLA-2-alpha OS=Mus musculus GN=Ctla2a PE=2 SV=2	3	5	3	0	2	1	3	0	3	1	1	1	2	2	2	0	2	0
c483	c483.a1	c483.a1.a1	sp|Q99KE1|MAOM_MOUSE NAD-dependent malic enzyme, mitochondrial OS=Mus musculus GN=Me2 PE=1 SV=1	1	0	0	2	1	0	1	3	3	1	0	3	1	3	2	4	3	3
c484	c484.a1	c484.a1.a1	sp|Q5FWK3|RHG01_MOUSE Rho GTPase-activating protein 1 OS=Mus musculus GN=Arhgap1 PE=1 SV=1	3	2	1	4	2	2	2	1	1	2	1	1	1	2	1	2	2	1
c485	c485.a1	c485.a1.a1	sp|Q3V3R1|C1TM_MOUSE Monofunctional C1-tetrahydrofolate synthase, mitochondrial OS=Mus musculus GN=Mthfd1l PE=1 SV=2	3	1	4	3	3	3	2	1	1	1	2	0	0	0	4	3	0	0
c486	c486.a1	c486.a1.a1	sp|P0C191|GPVI_MOUSE Platelet glycoprotein VI OS=Mus musculus GN=Gp6 PE=1 SV=2	3	0	2	1	3	0	2	3	2	0	1	3	2	2	0	3	1	3
c487	c487.a1	c487.a1.a1	sp|O88746|TOM1_MOUSE Target of Myb protein 1 OS=Mus musculus GN=Tom1 PE=1 SV=1	1	2	4	2	0	1	4	1	3	1	1	2	3	2	0	1	2	1
c488	c488.a1	c488.a1.a1	sp|Q6ZWX6|IF2A_MOUSE Eukaryotic translation initiation factor 2 subunit 1 OS=Mus musculus GN=Eif2s1 PE=1 SV=3	0	0	0	2	1	4	3	1	2	3	0	1	1	3	2	1	4	2
c489	c489.a1	c489.a1.a1	sp|Q18PI6-3|SLAF5_MOUSE Isoform 3 of SLAM family member 5 OS=Mus musculus GN=Cd84	2	3	3	3	1	0	3	1	2	3	1	1	1	1	0	3	1	1
c490	c490.a1	c490.a1.a1	sp|P23953|EST1C_MOUSE Carboxylesterase 1C OS=Mus musculus GN=Ces1c PE=1 SV=4	2	1	4	0	1	0	7	8	0	0	1	1	1	0	1	1	1	1
c491	c491.a1	c491.a1.a1	sp|Q99PG4|RGS18_MOUSE Regulator of G-protein signaling 18 OS=Mus musculus GN=Rgs18 PE=1 SV=1	2	2	1	0	2	3	5	2	2	1	2	1	1	1	1	2	0	2
c492	c492.a1	c492.a1.a1	sp|Q76LS9-2|FA63A_MOUSE Isoform 2 of Ubiquitin carboxyl-terminal hydrolase MINDY-1 OS=Mus musculus GN=Fam63a	3	3	4	1	1	0	3	0	3	0	0	0	1	1	1	0	3	5
c492	c492.a2	c492.a2.a1	sp|Q6PDI6|FA63B_MOUSE Ubiquitin carboxyl-terminal hydrolase MINDY-2 OS=Mus musculus GN=Fam63b PE=1 SV=1	0	2	0	0	0	0	0	0	0	0	0	0	0	0	0	0	0	0
c493	c493.a1	c493.a1.a1	sp|P45376|ALDR_MOUSE Aldose reductase OS=Mus musculus GN=Akr1b1 PE=1 SV=3	2	1	4	2	0	2	1	1	3	1	1	1	2	1	2	2	2	2
c494	c494.a1	c494.a1.a1	sp|P07309|TTHY_MOUSE Transthyretin OS=Mus musculus GN=Ttr PE=1 SV=1	7	2	5	2	3	1	1	1	1	1	1	0	1	1	1	0	1	1
c495	c495.a1	c495.a1.a1	sp|Q99JX3-2|GORS2_MOUSE Isoform 2 of Golgi reassembly-stacking protein 2 OS=Mus musculus GN=Gorasp2	4	3	4	3	1	2	0	1	1	1	1	1	1	1	1	1	2	2
c496	c496.a1	c496.a1.a1	sp|Q9JIF7|COPB_MOUSE Coatomer subunit beta OS=Mus musculus GN=Copb1 PE=1 SV=1	2	0	2	1	2	0	5	1	3	3	1	0	0	2	0	3	4	1
c497	c497.a1	c497.a1.a1	sp|Q8K021|SCAM1_MOUSE Secretory carrier-associated membrane protein 1 OS=Mus musculus GN=Scamp1 PE=1 SV=1	1	1	2	0	2	0	4	0	3	2	1	1	0	2	1	4	2	4
c498	c498.a1	c498.a1.a1	sp|O08547|SC22B_MOUSE Vesicle-trafficking protein SEC22b OS=Mus musculus GN=Sec22b PE=1 SV=3	0	0	0	1	0	2	4	2	2	3	2	1	3	2	2	3	3	0
c499	c499.a1	c499.a1.a1	sp|Q61508|ECM1_MOUSE Extracellular matrix protein 1 OS=Mus musculus GN=Ecm1 PE=1 SV=2	3	2	2	2	1	1	0	3	0	2	4	1	1	0	3	2	1	2
c500	c500.a1	c500.a1.a1	sp|P57759|ERP29_MOUSE Endoplasmic reticulum resident protein 29 OS=Mus musculus GN=Erp29 PE=1 SV=2	2	2	3	1	0	1	2	0	3	4	1	0	1	3	0	3	3	1
c501	c501.a1	c501.a1.a1	sp|P70315|WASP_MOUSE Wiskott-Aldrich syndrome protein homolog OS=Mus musculus GN=Was PE=1 SV=1	3	1	2	1	1	1	0	0	2	2	3	2	2	1	1	2	3	2
c502	c502.a1	c502.a1.a1	sp|Q9DBC7|KAP0_MOUSE cAMP-dependent protein kinase type I-alpha regulatory subunit OS=Mus musculus GN=Prkar1a PE=1 SV=3	2	1	3	3	1	2	1	0	2	2	2	0	1	2	2	1	1	3
c503	c503.a1	c503.a1.a1	sp|Q02013|AQP1_MOUSE Aquaporin-1 OS=Mus musculus GN=Aqp1 PE=1 SV=3	2	1	1	1	1	2	2	1	3	2	0	1	2	2	2	3	2	1
c504	c504.a1	c504.a1.a1	sp|Q9D051|ODPB_MOUSE Pyruvate dehydrogenase E1 component subunit beta, mitochondrial OS=Mus musculus GN=Pdhb PE=1 SV=1	0	1	1	2	1	2	2	0	3	3	1	1	0	2	1	1	6	2
c505	c505.a1	c505.a1.a1	sp|Q9R059|FHL3_MOUSE Four and a half LIM domains protein 3 OS=Mus musculus GN=Fhl3 PE=1 SV=2	2	1	2	0	3	0	2	0	3	2	0	0	2	1	0	3	4	4
c506	c506.a1	c506.a1.a1	sp|P99026|PSB4_MOUSE Proteasome subunit beta type-4 OS=Mus musculus GN=Psmb4 PE=1 SV=1	3	2	2	2	0	1	2	0	2	1	2	2	3	3	0	0	3	1
c507	c507.a1	c507.a1.a1	sp|P21836|ACES_MOUSE Acetylcholinesterase OS=Mus musculus GN=Ache PE=1 SV=1	2	1	0	2	2	2	2	1	0	2	1	2	2	3	2	2	2	1
c508	c508.a1	c508.a1.a1	sp|P08905|LYZ2_MOUSE Lysozyme C-2 OS=Mus musculus GN=Lyz2 PE=1 SV=2	2	2	2	2	2	2	1	1	2	1	1	1	2	2	1	2	1	2
c509	c509.a1	c509.a1.a1	sp|Q8R5H1-2|UBP15_MOUSE Isoform 2 of Ubiquitin carboxyl-terminal hydrolase 15 OS=Mus musculus GN=Usp15	3	2	5	1	1	1	2	1	3	2	1	0	2	2	1	0	1	1
c510	c510.a1	c510.a1.a1	sp|Q9ERL7|GMFG_MOUSE Glia maturation factor gamma OS=Mus musculus GN=Gmfg PE=1 SV=1	2	1	1	1	1	0	1	1	2	0	0	1	1	4	1	2	1	1
c510	c510.a2	c510.a2.a1	sp|Q9CQI3|GMFB_MOUSE Glia maturation factor beta OS=Mus musculus GN=Gmfb PE=1 SV=3	1	0	1	0	1	0	1	0	1	0	0	0	1	3	0	0	1	0
c511	c511.a1	c511.a1.a1	sp|Q62433|NDRG1_MOUSE Protein NDRG1 OS=Mus musculus GN=Ndrg1 PE=1 SV=1	2	1	2	1	1	2	2	1	4	2	2	3	1	1	1	0	1	1
c512	c512.a1	c512.a1.a1	sp|P49710|HCLS1_MOUSE Hematopoietic lineage cell-specific protein OS=Mus musculus GN=Hcls1 PE=1 SV=2	3	1	1	2	0	2	4	0	3	1	3	2	1	1	2	0	1	1
c513	c513.a1	c513.a1.a1	sp|Q60631|GRB2_MOUSE Growth factor receptor-bound protein 2 OS=Mus musculus GN=Grb2 PE=1 SV=1	6	3	4	3	0	0	1	0	2	1	0	0	0	0	0	2	3	3
c514	c514.a1	c514.a1.a1	sp|Q8BYC6|TAOK3_MOUSE Serine/threonine-protein kinase TAO3 OS=Mus musculus GN=Taok3 PE=1 SV=2	3	3	3	1	0	0	1	2	1	1	2	1	3	1	4	1	1	0
c515	c515.a1	c515.a1.a1	sp|Q9CQT1|MTNA_MOUSE Methylthioribose-1-phosphate isomerase OS=Mus musculus GN=Mri1 PE=1 SV=1	3	5	4	2	1	0	1	1	1	1	1	0	1	1	1	1	2	2
c516	c516.a1	c516.a1.a1	sp|Q8CHT0|AL4A1_MOUSE Delta-1-pyrroline-5-carboxylate dehydrogenase, mitochondrial OS=Mus musculus GN=Aldh4a1 PE=1 SV=3	2	2	2	2	1	1	1	1	2	2	1	1	0	2	1	3	3	1
c517	c517.a1	c517.a1.a1	sp|Q9DCT2|NDUS3_MOUSE NADH dehydrogenase [ubiquinone] iron-sulfur protein 3, mitochondrial OS=Mus musculus GN=Ndufs3 PE=1 SV=2	1	1	1	1	0	1	2	1	2	3	1	0	2	2	2	2	3	3
c518	c518.a1	c518.a1.a1	sp|Q99L45|IF2B_MOUSE Eukaryotic translation initiation factor 2 subunit 2 OS=Mus musculus GN=Eif2s2 PE=1 SV=1	0	0	0	2	1	1	2	2	1	2	4	2	1	3	2	1	2	2
c519	c519.a1	c519.a1.a1	sp|Q8BGQ7|SYAC_MOUSE Alanine--tRNA ligase, cytoplasmic OS=Mus musculus GN=Aars PE=1 SV=1	5	2	3	4	1	1	1	1	1	1	1	1	1	1	1	1	1	1
c520	c520.a1	c520.a1.a1	sp|P47713|PA24A_MOUSE Cytosolic phospholipase A2 OS=Mus musculus GN=Pla2g4a PE=1 SV=1	0	1	0	1	1	0	2	1	1	3	2	1	1	6	1	4	2	1
c521	c521.a1	c521.a1.a1	sp|Q3TL44|NLRX1_MOUSE NLR family member X1 OS=Mus musculus GN=Nlrx1 PE=1 SV=1	1	1	2	1	2	0	3	1	1	2	0	1	1	4	2	1	4	1
c522	c522.a1	c522.a1.a1	sp|P97300-1|NPTN_MOUSE Isoform 1 of Neuroplastin OS=Mus musculus GN=Nptn	0	1	0	1	1	0	5	0	5	2	0	1	0	4	0	2	3	2
c523	c523.a1	c523.a1.a1	sp|P12787|COX5A_MOUSE Cytochrome c oxidase subunit 5A, mitochondrial OS=Mus musculus GN=Cox5a PE=1 SV=2	0	3	0	0	2	2	2	0	3	3	1	2	0	3	2	1	3	0
c524	c524.a1	c524.a1.a1	sp|O55042-2|SYUA_MOUSE Isoform 2 of Alpha-synuclein OS=Mus musculus GN=Snca	3	2	2	0	0	1	3	0	4	1	0	2	1	2	0	1	1	4
c525	c525.a1	c525.a1.a1	sp|P51881|ADT2_MOUSE ADP/ATP translocase 2 OS=Mus musculus GN=Slc25a5 PE=1 SV=3	0	1	0	0	0	0	2	2	3	2	2	0	1	0	1	5	2	0
c525	c525.a2	c525.a2.a1	sp|P48962|ADT1_MOUSE ADP/ATP translocase 1 OS=Mus musculus GN=Slc25a4 PE=1 SV=4	0	1	0	0	0	0	2	0	2	2	2	0	1	0	0	2	0	0
c526	c526.a1	c526.a1.a1	sp|P06909|CFAH_MOUSE Complement factor H OS=Mus musculus GN=Cfh PE=1 SV=2	0	0	7	1	3	0	5	8	0	0	2	0	0	0	1	0	0	0
c527	c527.a1	c527.a1.a1	sp|Q9JHU9|INO1_MOUSE Inositol-3-phosphate synthase 1 OS=Mus musculus GN=Isyna1 PE=1 SV=1	2	1	5	1	0	0	1	1	0	0	0	1	3	0	1	0	6	5
c528	c528.a1	c528.a1.a1	sp|Q02819|NUCB1_MOUSE Nucleobindin-1 OS=Mus musculus GN=Nucb1 PE=1 SV=2	2	3	5	3	2	0	1	0	3	1	1	0	0	1	1	1	0	3
c529	c529.a1	c529.a1.a1	sp|Q8BH95|ECHM_MOUSE Enoyl-CoA hydratase, mitochondrial OS=Mus musculus GN=Echs1 PE=1 SV=1	1	1	1	1	0	0	2	1	4	3	1	1	1	2	1	2	1	4
c530	c530.a1	c530.a1.a1	sp|P97370|AT1B3_MOUSE Sodium/potassium-transporting ATPase subunit beta-3 OS=Mus musculus GN=Atp1b3 PE=1 SV=1	2	1	2	1	2	0	2	1	3	1	2	0	0	1	1	2	3	3
c531	c531.a1	c531.a1.a1	sp|P09405|NUCL_MOUSE Nucleolin OS=Mus musculus GN=Ncl PE=1 SV=2	0	0	0	0	0	0	0	0	15	0	0	0	0	6	0	2	2	2
c532	c532.a1	c532.a1.a1	sp|P00405|COX2_MOUSE Cytochrome c oxidase subunit 2 OS=Mus musculus GN=Mtco2 PE=1 SV=1	1	3	5	3	0	1	1	0	1	1	0	0	1	4	1	1	4	0
c533	c533.a1	c533.a1.a1	sp|P47941|CRKL_MOUSE Crk-like protein OS=Mus musculus GN=Crkl PE=1 SV=2	3	2	3	2	3	0	2	0	2	2	0	1	1	1	1	1	0	3
c534	c534.a1	c534.a1.a1	sp|Q9CQ60|6PGL_MOUSE 6-phosphogluconolactonase OS=Mus musculus GN=Pgls PE=1 SV=1	4	3	2	5	2	0	0	0	2	0	0	0	2	3	0	0	2	2
c535	c535.a1	c535.a1.a1	sp|O35887|CALU_MOUSE Calumenin OS=Mus musculus GN=Calu PE=1 SV=1	3	2	2	1	2	0	2	0	1	1	0	3	1	2	0	1	2	3
c536	c536.a1	c536.a1.a1	sp|P08226|APOE_MOUSE Apolipoprotein E OS=Mus musculus GN=Apoe PE=1 SV=2	2	0	6	1	0	1	2	4	1	1	2	0	1	0	0	3	0	2
c537	c537.a1	c537.a1.a1	sp|Q60857|SC6A4_MOUSE Sodium-dependent serotonin transporter OS=Mus musculus GN=Slc6a4 PE=1 SV=4	1	1	1	0	1	0	2	2	1	2	3	2	1	0	1	2	3	3
c538	c538.a1	c538.a1.a1	sp|Q8BND5-2|QSOX1_MOUSE Isoform 2 of Sulfhydryl oxidase 1 OS=Mus musculus GN=Qsox1	0	2	2	1	0	1	1	1	1	2	2	1	1	1	1	3	4	2
c539	c539.a1	c539.a1.a1	sp|Q9QY76|VAPB_MOUSE Vesicle-associated membrane protein-associated protein B OS=Mus musculus GN=Vapb PE=1 SV=3	1	0	0	0	0	0	3	1	2	3	2	1	1	0	0	2	1	2
c539	c539.a2	c539.a2.a1	sp|Q9WV55|VAPA_MOUSE Vesicle-associated membrane protein-associated protein A OS=Mus musculus GN=Vapa PE=1 SV=2	0	0	0	0	0	0	3	1	4	2	1	1	1	1	0	1	0	1
c540	c540.a1	c540.a1.a1	sp|P17563|SBP1_MOUSE Selenium-binding protein 1 OS=Mus musculus GN=Selenbp1 PE=1 SV=2	3	5	1	1	0	1	2	3	1	1	0	1	1	0	1	1	1	3
c541	c541.a1	c541.a1.a1	sp|Q99MN1|SYK_MOUSE Lysine--tRNA ligase OS=Mus musculus GN=Kars PE=1 SV=1	1	2	2	1	2	1	0	0	0	0	1	2	2	1	2	4	2	3
c542	c542.a1	c542.a1.a1	sp|Q91W90|TXND5_MOUSE Thioredoxin domain-containing protein 5 OS=Mus musculus GN=Txndc5 PE=1 SV=2	3	2	3	4	2	0	0	0	2	1	0	0	0	1	1	1	4	2
c543	c543.a1	c543.a1.a1	sp|P35979|RL12_MOUSE 60S ribosomal protein L12 OS=Mus musculus GN=Rpl12 PE=1 SV=2	1	1	0	1	0	1	0	0	6	1	0	1	1	2	4	2	2	3
c544	c544.a1	c544.a1.a1	sp|P29788|VTNC_MOUSE Vitronectin OS=Mus musculus GN=Vtn PE=1 SV=2	3	1	3	2	4	1	2	2	1	0	0	0	1	1	2	0	2	1
c545	c545.a1	c545.a1.a1	sp|Q9R0P6|SC11A_MOUSE Signal peptidase complex catalytic subunit SEC11A OS=Mus musculus GN=Sec11a PE=1 SV=1	1	1	1	1	1	1	2	2	2	1	2	1	1	1	2	2	2	2
c546	c546.a1	c546.a1.a1	sp|P70296|PEBP1_MOUSE Phosphatidylethanolamine-binding protein 1 OS=Mus musculus GN=Pebp1 PE=1 SV=3	1	1	1	0	0	2	3	0	3	0	1	1	1	2	3	2	1	4
c547	c547.a1	c547.a1.a1	sp|Q8BWY3|ERF1_MOUSE Eukaryotic peptide chain release factor subunit 1 OS=Mus musculus GN=Etf1 PE=1 SV=4	3	4	2	2	1	3	2	0	1	0	1	1	0	1	1	0	2	2
c548	c548.a1	c548.a1.a1	sp|Q8R0Y6|AL1L1_MOUSE Cytosolic 10-formyltetrahydrofolate dehydrogenase OS=Mus musculus GN=Aldh1l1 PE=1 SV=1	2	1	2	2	5	2	2	2	0	0	1	0	2	0	1	0	2	2
c549	c549.a1	c549.a1.a1	sp|Q9JJU8|SH3L1_MOUSE SH3 domain-binding glutamic acid-rich-like protein OS=Mus musculus GN=Sh3bgrl PE=1 SV=1	3	3	2	1	1	0	4	0	2	2	0	0	2	1	0	1	1	3
c550	c550.a1	c550.a1.a1	sp|Q01405|SC23A_MOUSE Protein transport protein Sec23A OS=Mus musculus GN=Sec23a PE=1 SV=2	1	2	0	3	2	2	2	0	4	0	1	1	2	1	1	2	1	1
c551	c551.a1	c551.a1.a1	sp|Q8R411|MYCT1_MOUSE Myc target protein 1 OS=Mus musculus GN=Myct1 PE=1 SV=1	2	2	2	2	2	1	2	1	2	1	1	1	1	1	1	1	1	1
c552	c552.a1	c552.a1.a1	sp|P20491|FCERG_MOUSE High affinity immunoglobulin epsilon receptor subunit gamma OS=Mus musculus GN=Fcer1g PE=1 SV=1	1	1	1	1	2	1	2	1	1	1	1	1	2	2	1	3	2	1
c553	c553.a1	c553.a1.a1	sp|P63158|HMGB1_MOUSE High mobility group protein B1 OS=Mus musculus GN=Hmgb1 PE=1 SV=2	0	0	0	0	0	0	0	0	9	0	0	0	0	5	1	0	0	0
c553	c553.a2	c553.a2.a1	sp|P30681|HMGB2_MOUSE High mobility group protein B2 OS=Mus musculus GN=Hmgb2 PE=1 SV=3	0	0	0	0	0	0	0	0	7	0	0	0	0	4	0	0	0	0
c554	c554.a1	c554.a1.a1	sp|P48193-2|41_MOUSE Isoform 2 of Protein 4.1 OS=Mus musculus GN=Epb41	0	1	0	3	3	1	1	0	1	0	2	0	1	2	4	2	2	2
c555	c555.a1	c555.a1.a1	sp|Q8CGC7|SYEP_MOUSE Bifunctional glutamate/proline--tRNA ligase OS=Mus musculus GN=Eprs PE=1 SV=4	1	1	1	2	2	0	4	1	3	0	2	0	2	1	2	0	2	1
c556	c556.a1	c556.a1.a1	sp|P20444|KPCA_MOUSE Protein kinase C alpha type OS=Mus musculus GN=Prkca PE=1 SV=3	0	0	0	1	1	1	2	3	3	0	0	1	1	2	4	2	3	1
c557	c557.a1	c557.a1.a1	sp|Q9CQ62|DECR_MOUSE 2,4-dienoyl-CoA reductase, mitochondrial OS=Mus musculus GN=Decr1 PE=1 SV=1	1	1	1	2	1	2	1	0	3	1	0	1	0	2	2	3	2	2
c558	c558.a1	c558.a1.a1	sp|Q3UM45|PP1R7_MOUSE Protein phosphatase 1 regulatory subunit 7 OS=Mus musculus GN=Ppp1r7 PE=1 SV=2	1	4	4	2	2	0	1	1	4	2	1	0	0	1	0	0	1	1
c559	c559.a1	c559.a1.a1	sp|O09061|PSB1_MOUSE Proteasome subunit beta type-1 OS=Mus musculus GN=Psmb1 PE=1 SV=1	0	1	0	0	1	1	3	0	3	2	3	2	1	2	0	1	3	2
c560	c560.a1	c560.a1.a1	sp|Q99JX4|EIF3M_MOUSE Eukaryotic translation initiation factor 3 subunit M OS=Mus musculus GN=Eif3m PE=1 SV=1	1	3	2	2	1	1	1	0	4	1	0	0	2	3	0	0	3	1
c561	c561.a1	c561.a1.a1	sp|Q8VE70|PDC10_MOUSE Programmed cell death protein 10 OS=Mus musculus GN=Pdcd10 PE=1 SV=1	1	2	2	2	1	0	2	1	4	2	0	1	1	3	0	1	2	0
c562	c562.a1	c562.a1.a1	sp|Q08EC4-2|CASS4_MOUSE Isoform 2 of Cas scaffolding protein family member 4 OS=Mus musculus GN=Cass4	1	1	0	4	3	1	4	1	2	0	1	0	0	2	3	0	1	1
c563	c563.a1	c563.a1.a1	sp|Q8K4F0|CD226_MOUSE CD226 antigen OS=Mus musculus GN=Cd226 PE=2 SV=1	1	1	1	2	1	0	1	0	4	1	1	2	2	1	1	1	2	3
c564	c564.a1	c564.a1.a1	sp|P00493|HPRT_MOUSE Hypoxanthine-guanine phosphoribosyltransferase OS=Mus musculus GN=Hprt1 PE=1 SV=3	3	3	3	2	2	0	0	1	1	0	0	1	0	0	0	2	5	2
c565	c565.a1	c565.a1.a1	sp|Q6PB93-2|GALT2_MOUSE Isoform 2 of Polypeptide N-acetylgalactosaminyltransferase 2 OS=Mus musculus GN=Galnt2	0	1	1	2	0	1	1	0	5	1	0	1	1	2	0	2	5	2
c566	c566.a1	c566.a1.a1	sp|P36536|SAR1A_MOUSE GTP-binding protein SAR1a OS=Mus musculus GN=Sar1a PE=1 SV=1	2	2	2	1	1	1	1	1	1	1	1	1	1	2	1	2	1	1
c566	c566.a2	c566.a2.a1	sp|Q9CQC9|SAR1B_MOUSE GTP-binding protein SAR1b OS=Mus musculus GN=Sar1b PE=1 SV=1	2	1	1	1	1	1	0	1	0	2	1	1	1	1	1	2	1	1
c567	c567.a1	c567.a1.a1	sp|Q7TMK9-2|HNRPQ_MOUSE Isoform 2 of Heterogeneous nuclear ribonucleoprotein Q OS=Mus musculus GN=Syncrip	2	4	3	3	1	0	1	2	3	0	0	0	0	2	0	1	2	1
c568	c568.a1	c568.a1.a1	sp|Q9D8U8|SNX5_MOUSE Sorting nexin-5 OS=Mus musculus GN=Snx5 PE=1 SV=1	1	0	4	1	1	1	1	2	3	1	1	1	1	0	0	3	3	1
c569	c569.a1	c569.a1.a1	sp|Q91YW3|DNJC3_MOUSE DnaJ homolog subfamily C member 3 OS=Mus musculus GN=Dnajc3 PE=1 SV=1	2	2	2	1	2	0	3	1	2	1	0	0	0	2	0	2	3	2
c570	c570.a1	c570.a1.a1	sp|Q9CZ30|OLA1_MOUSE Obg-like ATPase 1 OS=Mus musculus GN=Ola1 PE=1 SV=1	2	2	2	0	1	1	2	0	2	0	1	1	1	2	0	1	5	2
c571	c571.a1	c571.a1.a1	sp|Q8R001-2|MARE2_MOUSE Isoform 2 of Microtubule-associated protein RP/EB family member 2 OS=Mus musculus GN=Mapre2	2	4	4	3	1	0	0	0	1	0	0	0	0	1	1	2	2	3
c572	c572.a1	c572.a1.a1	sp|P61089|UBE2N_MOUSE Ubiquitin-conjugating enzyme E2 N OS=Mus musculus GN=Ube2n PE=1 SV=1	2	2	2	2	1	2	1	1	1	2	1	0	0	1	2	2	1	1
c573	c573.a1	c573.a1.a1	sp|Q99LX0|PARK7_MOUSE Protein deglycase DJ-1 OS=Mus musculus GN=Park7 PE=1 SV=1	5	1	1	0	1	1	1	0	2	1	0	0	2	2	1	1	2	3
c574	c574.a1	c574.a1.a1	sp|P19221|THRB_MOUSE Prothrombin OS=Mus musculus GN=F2 PE=1 SV=1	4	1	4	1	4	1	2	4	0	0	1	0	0	0	0	1	0	1
c575	c575.a1	c575.a1.a1	sp|Q9CY58-2|PAIRB_MOUSE Isoform 2 of Plasminogen activator inhibitor 1 RNA-binding protein OS=Mus musculus GN=Serbp1	1	1	2	0	1	2	0	0	4	1	1	0	0	3	2	1	1	4
c576	c576.a1	c576.a1.a1	sp|P50518|VATE1_MOUSE V-type proton ATPase subunit E 1 OS=Mus musculus GN=Atp6v1e1 PE=1 SV=2	1	2	2	2	3	1	1	1	4	1	1	1	1	2	0	0	1	0
c577	c577.a1	c577.a1.a1	sp|P61082|UBC12_MOUSE NEDD8-conjugating enzyme Ubc12 OS=Mus musculus GN=Ube2m PE=1 SV=1	2	0	3	1	3	1	1	1	1	1	0	1	0	2	1	2	3	1
c578	c578.a1	c578.a1.a1	sp|P61804|DAD1_MOUSE Dolichyl-diphosphooligosaccharide--protein glycosyltransferase subunit DAD1 OS=Mus musculus GN=Dad1 PE=1 SV=3	1	0	1	2	1	1	3	2	2	2	1	1	1	2	1	2	1	0
c579	c579.a1	c579.a1.a1	sp|Q80WJ7|LYRIC_MOUSE Protein LYRIC OS=Mus musculus GN=Mtdh PE=1 SV=1	1	1	1	2	1	0	1	0	4	2	1	0	0	3	2	1	2	2
c580	c580.a1	c580.a1.a1	sp|Q91WU5|AS3MT_MOUSE Arsenite methyltransferase OS=Mus musculus GN=As3mt PE=1 SV=2	2	5	2	1	1	1	2	0	1	1	0	0	2	2	0	1	1	2
c581	c581.a1	c581.a1.a1	sp|P49442|INPP_MOUSE Inositol polyphosphate 1-phosphatase OS=Mus musculus GN=Inpp1 PE=1 SV=2	4	3	3	2	2	1	0	0	1	1	0	1	1	1	1	1	1	1
c582	c582.a1	c582.a1.a1	sp|Q9D7G0|PRPS1_MOUSE Ribose-phosphate pyrophosphokinase 1 OS=Mus musculus GN=Prps1 PE=1 SV=4	2	1	3	0	1	1	0	0	2	1	1	0	1	3	0	0	3	3
c582	c582.a2	c582.a2.a1	sp|Q9CS42|PRPS2_MOUSE Ribose-phosphate pyrophosphokinase 2 OS=Mus musculus GN=Prps2 PE=1 SV=4	0	0	0	0	1	0	0	0	0	0	0	0	0	2	0	1	1	1
c583	c583.a1	c583.a1.a1	sp|B1AZP2-2|DLGP4_MOUSE Isoform 2 of Disks large-associated protein 4 OS=Mus musculus GN=Dlgap4	3	0	1	1	0	0	2	1	1	2	2	1	0	1	1	1	3	3
c584	c584.a1	c584.a1.a1	sp|P62897|CYC_MOUSE Cytochrome c, somatic OS=Mus musculus GN=Cycs PE=1 SV=2	2	1	1	1	1	0	4	0	4	1	0	1	1	4	2	0	0	0
c585	c585.a1	c585.a1.a1	sp|O35609|SCAM3_MOUSE Secretory carrier-associated membrane protein 3 OS=Mus musculus GN=Scamp3 PE=1 SV=3	0	0	0	1	0	1	2	1	2	1	2	2	1	1	2	2	3	2
c586	c586.a1	c586.a1.a1	sp|Q9DBH5|LMAN2_MOUSE Vesicular integral-membrane protein VIP36 OS=Mus musculus GN=Lman2 PE=1 SV=2	1	1	2	2	1	0	1	1	3	0	1	0	0	1	1	2	5	1
c587	c587.a1	c587.a1.a1	sp|Q9WV80|SNX1_MOUSE Sorting nexin-1 OS=Mus musculus GN=Snx1 PE=1 SV=1	1	0	0	1	0	0	1	0	2	1	1	2	1	2	0	2	4	1
c587	c587.a2	c587.a2.a1	sp|Q9CWK8|SNX2_MOUSE Sorting nexin-2 OS=Mus musculus GN=Snx2 PE=1 SV=2	1	0	0	0	0	0	0	0	0	0	0	0	0	0	0	1	2	1
c588	c588.a1	c588.a1.a1	sp|Q923D2|BLVRB_MOUSE Flavin reductase (NADPH) OS=Mus musculus GN=Blvrb PE=1 SV=3	3	2	3	3	0	1	0	0	0	0	0	0	0	0	3	5	2	1
c589	c589.a1	c589.a1.a1	sp|P62827|RAN_MOUSE GTP-binding nuclear protein Ran OS=Mus musculus GN=Ran PE=1 SV=3	2	1	1	1	1	1	1	1	1	1	0	1	1	1	2	1	4	2
c590	c590.a1	c590.a1.a1	sp|Q6P9Q4|FHOD1_MOUSE FH1/FH2 domain-containing protein 1 OS=Mus musculus GN=Fhod1 PE=1 SV=3	0	0	0	0	0	0	4	3	2	0	0	0	3	4	0	4	2	1
c591	c591.a1	c591.a1.a1	sp|O54957|LAT_MOUSE Linker for activation of T-cells family member 1 OS=Mus musculus GN=Lat PE=1 SV=1	3	2	1	1	1	1	2	1	1	1	3	0	2	1	3	0	0	0
c592	c592.a1	c592.a1.a1	sp|P01029|CO4B_MOUSE Complement C4-B OS=Mus musculus GN=C4b PE=1 SV=3	0	0	3	0	2	1	4	5	2	1	1	1	0	2	0	1	0	0
c593	c593.a1	c593.a1.a1	sp|P17047-2|LAMP2_MOUSE Isoform LAMP-2B of Lysosome-associated membrane glycoprotein 2 OS=Mus musculus GN=Lamp2	3	1	1	1	2	1	1	1	2	2	3	1	1	1	1	0	1	0
c594	c594.a1	c594.a1.a1	sp|Q08351|TPOR_MOUSE Thrombopoietin receptor OS=Mus musculus GN=Mpl PE=2 SV=2	2	1	1	1	0	1	1	1	3	2	2	1	0	0	0	3	3	1
c595	c595.a1	c595.a1.a1	sp|P47791-2|GSHR_MOUSE Isoform Cytoplasmic of Glutathione reductase, mitochondrial OS=Mus musculus GN=Gsr	2	3	2	1	4	0	1	1	3	0	0	0	0	1	1	1	2	1
c596	c596.a1	c596.a1.a1	sp|P60122|RUVB1_MOUSE RuvB-like 1 OS=Mus musculus GN=Ruvbl1 PE=1 SV=1	2	1	1	1	2	1	0	0	3	1	1	1	0	4	0	0	3	2
c597	c597.a1	c597.a1.a1	sp|P17225|PTBP1_MOUSE Polypyrimidine tract-binding protein 1 OS=Mus musculus GN=Ptbp1 PE=1 SV=2	1	3	3	1	0	0	1	0	5	0	0	0	0	3	0	1	3	2
c598	c598.a1	c598.a1.a1	sp|Q9CQB5|CISD2_MOUSE CDGSH iron-sulfur domain-containing protein 2 OS=Mus musculus GN=Cisd2 PE=1 SV=1	2	2	1	1	1	1	1	1	1	1	1	1	1	2	2	1	2	1
c599	c599.a1	c599.a1.a1	sp|P16381|DDX3L_MOUSE Putative ATP-dependent RNA helicase Pl10 OS=Mus musculus GN=D1Pas1 PE=1 SV=1	3	4	3	1	2	0	0	0	2	0	1	1	0	1	0	1	3	1
c600	c600.a1	c600.a1.a1	sp|Q3U7R1|ESYT1_MOUSE Extended synaptotagmin-1 OS=Mus musculus GN=Esyt1 PE=1 SV=2	3	1	2	1	1	0	2	1	2	0	0	0	0	2	1	2	3	2
c601	c601.a1	c601.a1.a1	sp|Q9QZE5|COPG1_MOUSE Coatomer subunit gamma-1 OS=Mus musculus GN=Copg1 PE=1 SV=1	2	2	3	2	2	0	1	0	1	0	0	1	1	2	0	0	1	1
c601	c601.a2	c601.a2.a1	sp|Q9QXK3-4|COPG2_MOUSE Isoform 4 of Coatomer subunit gamma-2 OS=Mus musculus GN=Copg2	2	2	3	2	2	0	0	0	1	0	0	0	2	0	0	0	2	0
c602	c602.a1	c602.a1.a1	sp|O35566|CD151_MOUSE CD151 antigen OS=Mus musculus GN=Cd151 PE=1 SV=2	1	1	1	1	1	1	2	2	2	2	1	0	1	2	1	1	1	1
c603	c603.a1	c603.a1.a1	sp|Q9JIW9|RALB_MOUSE Ras-related protein Ral-B OS=Mus musculus GN=Ralb PE=1 SV=1	0	0	0	0	0	2	3	0	2	3	0	1	0	0	1	4	4	1
c603	c603.a2	c603.a2.a1	sp|P63321|RALA_MOUSE Ras-related protein Ral-A OS=Mus musculus GN=Rala PE=1 SV=1	0	0	0	0	0	1	2	0	1	2	0	1	0	0	1	2	2	0
c604	c604.a1	c604.a1.a1	sp|Q9D358|PPAC_MOUSE Low molecular weight phosphotyrosine protein phosphatase OS=Mus musculus GN=Acp1 PE=1 SV=3	1	0	1	0	1	1	1	2	1	1	1	1	1	1	2	3	1	3
c605	c605.a1	c605.a1.a1	sp|Q8BR63|F177A_MOUSE Protein FAM177A1 OS=Mus musculus GN=Fam177a1 PE=1 SV=1	1	0	0	1	1	1	2	1	2	1	2	2	0	2	1	2	2	1
c606	c606.a1	c606.a1.a1	sp|Q06185|ATP5I_MOUSE ATP synthase subunit e, mitochondrial OS=Mus musculus GN=Atp5i PE=1 SV=2	2	1	1	1	0	0	3	0	2	2	1	1	0	2	2	1	2	1
c607	c607.a1	c607.a1.a1	sp|Q571I9|A16A1_MOUSE Aldehyde dehydrogenase family 16 member A1 OS=Mus musculus GN=Aldh16a1 PE=1 SV=2	2	2	4	2	1	1	1	1	0	1	1	1	1	0	1	1	1	1
c608	c608.a1	c608.a1.a1	sp|P62192|PRS4_MOUSE 26S protease regulatory subunit 4 OS=Mus musculus GN=Psmc1 PE=1 SV=1	0	1	3	1	2	1	2	2	2	1	0	0	0	1	0	1	3	2
c609	c609.a1	c609.a1.a1	sp|Q9CQI6|COTL1_MOUSE Coactosin-like protein OS=Mus musculus GN=Cotl1 PE=1 SV=3	4	4	2	2	3	0	2	1	0	0	1	1	0	0	0	0	1	1
c610	c610.a1	c610.a1.a1	sp|O70251|EF1B_MOUSE Elongation factor 1-beta OS=Mus musculus GN=Eef1b PE=1 SV=5	1	2	1	2	1	1	1	1	1	2	0	1	1	1	0	1	3	2
c611	c611.a1	c611.a1.a1	sp|P97765|WBP2_MOUSE WW domain-binding protein 2 OS=Mus musculus GN=Wbp2 PE=1 SV=1	1	0	1	0	1	0	2	0	1	2	1	1	2	2	1	3	2	2
c612	c612.a1	c612.a1.a1	sp|O88544|CSN4_MOUSE COP9 signalosome complex subunit 4 OS=Mus musculus GN=Cops4 PE=1 SV=1	3	0	2	2	0	0	3	0	2	1	0	0	1	1	0	2	1	4
c613	c613.a1	c613.a1.a1	sp|Q9CR68|UCRI_MOUSE Cytochrome b-c1 complex subunit Rieske, mitochondrial OS=Mus musculus GN=Uqcrfs1 PE=1 SV=1	1	1	1	1	0	1	0	0	4	2	1	2	0	1	0	2	2	2
c614	c614.a1	c614.a1.a1	sp|Q8VEK0|CC50A_MOUSE Cell cycle control protein 50A OS=Mus musculus GN=Tmem30a PE=1 SV=1	0	0	0	0	1	1	3	1	1	1	1	1	1	2	1	3	3	1
c615	c615.a1	c615.a1.a1	sp|Q7TMF3|NDUAC_MOUSE NADH dehydrogenase [ubiquinone] 1 alpha subcomplex subunit 12 OS=Mus musculus GN=Ndufa12 PE=1 SV=2	1	1	1	1	2	1	3	1	2	2	0	0	0	1	1	1	3	0
c616	c616.a1	c616.a1.a1	sp|Q5PR69-2|K1211_MOUSE Isoform 2 of Uncharacterized protein KIAA1211 OS=Mus musculus GN=Kiaa1211	4	3	5	2	2	0	0	1	1	1	1	0	0	0	1	0	0	0
c617	c617.a1	c617.a1.a1	sp|P10639|THIO_MOUSE Thioredoxin OS=Mus musculus GN=Txn PE=1 SV=3	1	2	1	1	0	1	2	1	1	1	1	2	2	2	2	0	1	0
c618	c618.a1	c618.a1.a1	sp|P58281-2|OPA1_MOUSE Isoform 2 of Dynamin-like 120 kDa protein, mitochondrial OS=Mus musculus GN=Opa1	1	1	1	2	1	1	1	0	3	1	1	1	0	0	1	0	3	3
c619	c619.a1	c619.a1.a1	sp|D3YVF0|AKAP5_MOUSE A-kinase anchor protein 5 OS=Mus musculus GN=Akap5 PE=1 SV=2	3	3	3	2	1	1	0	1	1	0	2	2	1	0	1	0	0	0
c620	c620.a1	c620.a1.a1	sp|P19783|COX41_MOUSE Cytochrome c oxidase subunit 4 isoform 1, mitochondrial OS=Mus musculus GN=Cox4i1 PE=1 SV=2	0	0	0	1	0	1	1	1	5	0	0	2	0	4	1	3	2	0
c621	c621.a1	c621.a1.a1	sp|Q9WUA3|PFKAP_MOUSE ATP-dependent 6-phosphofructokinase, platelet type OS=Mus musculus GN=Pfkp PE=1 SV=1	0	0	0	2	0	1	3	3	1	2	1	2	2	1	0	1	1	1
c622	c622.a1	c622.a1.a1	sp|P62748|HPCL1_MOUSE Hippocalcin-like protein 1 OS=Mus musculus GN=Hpcal1 PE=1 SV=2	0	2	0	0	0	1	2	1	2	1	1	1	3	1	4	1	1	0
c623	c623.a1	c623.a1.a1	sp|Q62087|PON3_MOUSE Serum paraoxonase/lactonase 3 OS=Mus musculus GN=Pon3 PE=1 SV=2	1	1	1	3	1	0	2	1	2	1	2	1	0	2	1	0	1	1
c624	c624.a1	c624.a1.a1	sp|Q9EQH3|VPS35_MOUSE Vacuolar protein sorting-associated protein 35 OS=Mus musculus GN=Vps35 PE=1 SV=1	0	0	0	1	0	1	1	3	1	1	2	1	3	2	0	1	2	2
c625	c625.a1	c625.a1.a1	sp|Q8QZY6|TSN14_MOUSE Tetraspanin-14 OS=Mus musculus GN=Tspan14 PE=1 SV=1	1	0	1	1	0	0	0	1	1	2	1	1	0	1	1	3	4	3
c626	c626.a1	c626.a1.a1	sp|Q8BRF7-3|SCFD1_MOUSE Isoform 3 of Sec1 family domain-containing protein 1 OS=Mus musculus GN=Scfd1	0	1	2	3	2	0	3	0	1	2	0	1	0	1	1	0	3	1
c627	c627.a1	c627.a1.a1	sp|Q9CYG7|TOM34_MOUSE Mitochondrial import receptor subunit TOM34 OS=Mus musculus GN=Tomm34 PE=1 SV=1	4	2	2	3	1	1	1	0	2	0	0	0	0	2	0	0	2	1
c628	c628.a1	c628.a1.a1	sp|Q61206|PA1B2_MOUSE Platelet-activating factor acetylhydrolase IB subunit beta OS=Mus musculus GN=Pafah1b2 PE=1 SV=2	3	2	1	2	1	1	3	1	1	0	0	0	1	1	1	1	1	1
c629	c629.a1	c629.a1.a1	sp|Q9QZD9|EIF3I_MOUSE Eukaryotic translation initiation factor 3 subunit I OS=Mus musculus GN=Eif3i PE=1 SV=1	1	2	1	1	0	1	0	0	2	2	1	0	0	1	1	3	3	1
c630	c630.a1	c630.a1.a1	sp|Q61768|KINH_MOUSE Kinesin-1 heavy chain OS=Mus musculus GN=Kif5b PE=1 SV=3	1	3	3	7	3	1	0	0	2	0	0	0	0	0	0	0	0	0
c631	c631.a1	c631.a1.a1	sp|Q9D3D9|ATPD_MOUSE ATP synthase subunit delta, mitochondrial OS=Mus musculus GN=Atp5d PE=1 SV=1	0	2	0	2	1	0	2	1	2	1	1	1	1	0	0	2	2	2
c632	c632.a1	c632.a1.a1	sp|Q9CX34|SGT1_MOUSE Protein SGT1 homolog OS=Mus musculus GN=Sugt1 PE=1 SV=3	1	2	1	1	1	0	1	1	0	2	0	1	1	1	0	2	2	3
c633	c633.a1	c633.a1.a1	sp|Q6GQT9|NOMO1_MOUSE Nodal modulator 1 OS=Mus musculus GN=Nomo1 PE=1 SV=1	0	1	1	6	0	0	5	0	1	1	0	0	1	0	0	3	1	0
c634	c634.a1	c634.a1.a1	sp|Q6Y685|TACC1_MOUSE Transforming acidic coiled-coil-containing protein 1 OS=Mus musculus GN=Tacc1 PE=1 SV=1	3	3	3	2	1	0	2	0	0	2	2	0	0	0	0	0	1	1
c635	c635.a1	c635.a1.a1	sp|Q9R0Q7|TEBP_MOUSE Prostaglandin E synthase 3 OS=Mus musculus GN=Ptges3 PE=1 SV=1	2	2	2	2	0	1	1	0	1	1	1	1	1	1	1	1	1	1
c636	c636.a1	c636.a1.a1	sp|Q3UPL0-2|SC31A_MOUSE Isoform 2 of Protein transport protein Sec31A OS=Mus musculus GN=Sec31a	4	2	1	3	2	2	1	0	1	1	1	0	0	0	0	0	0	2
c637	c637.a1	c637.a1.a1	sp|Q3T9M1-3|MFS2B_MOUSE Isoform 3 of Major facilitator superfamily domain-containing protein 2B OS=Mus musculus GN=Mfsd2b	0	0	2	2	1	1	1	1	3	1	1	1	1	1	1	1	1	1
c638	c638.a1	c638.a1.a1	sp|Q921M7|FA49B_MOUSE Protein FAM49B OS=Mus musculus GN=Fam49b PE=1 SV=1	1	2	1	2	1	0	1	0	4	0	0	1	0	3	0	0	3	1
c639	c639.a1	c639.a1.a1	sp|Q9DB29|IAH1_MOUSE Isoamyl acetate-hydrolyzing esterase 1 homolog OS=Mus musculus GN=Iah1 PE=1 SV=1	0	1	2	1	0	1	1	2	2	1	1	0	1	1	1	1	2	2
c640	c640.a1	c640.a1.a1	sp|P46935|NEDD4_MOUSE E3 ubiquitin-protein ligase NEDD4 OS=Mus musculus GN=Nedd4 PE=1 SV=3	1	1	0	0	0	1	2	1	1	1	2	2	2	2	0	1	2	1
c641	c641.a1	c641.a1.a1	sp|O35143|ATIF1_MOUSE ATPase inhibitor, mitochondrial OS=Mus musculus GN=Atpif1 PE=1 SV=2	3	5	5	2	1	0	1	0	0	0	0	0	0	2	0	0	0	0
c642	c642.a1	c642.a1.a1	sp|P63168|DYL1_MOUSE Dynein light chain 1, cytoplasmic OS=Mus musculus GN=Dynll1 PE=1 SV=1	0	0	0	0	0	1	2	1	2	1	1	1	3	2	1	0	0	0
c642	c642.a2	c642.a2.a1	sp|Q9D0M5|DYL2_MOUSE Dynein light chain 2, cytoplasmic OS=Mus musculus GN=Dynll2 PE=1 SV=1	0	0	0	0	0	0	1	0	1	0	0	0	3	1	1	0	0	0
c643	c643.a1	c643.a1.a1	sp|P32261|ANT3_MOUSE Antithrombin-III OS=Mus musculus GN=Serpinc1 PE=1 SV=1	3	3	2	0	1	0	4	3	1	0	0	0	0	1	0	0	0	1
c644	c644.a1	c644.a1.a1	sp|P01872-2|IGHM_MOUSE Isoform 2 of Ig mu chain C region OS=Mus musculus GN=Ighm	4	1	1	0	1	0	2	4	3	0	0	0	1	1	1	0	0	0
c645	c645.a1	c645.a1.a1	sp|P28474|ADHX_MOUSE Alcohol dehydrogenase class-3 OS=Mus musculus GN=Adh5 PE=1 SV=3	0	0	0	0	0	1	1	0	2	2	0	1	0	1	0	3	5	3
c646	c646.a1	c646.a1.a1	sp|Q9Z0H4-2|CELF2_MOUSE Isoform 2 of CUGBP Elav-like family member 2 OS=Mus musculus GN=Celf2	1	0	2	1	0	2	1	0	2	1	2	1	0	0	0	3	2	1
c647	c647.a1	c647.a1.a1	sp|Q9D1D4|TMEDA_MOUSE Transmembrane emp24 domain-containing protein 10 OS=Mus musculus GN=Tmed10 PE=1 SV=1	0	1	1	1	0	0	1	0	3	1	1	1	1	3	0	2	2	1
c648	c648.a1	c648.a1.a1	sp|Q61147|CERU_MOUSE Ceruloplasmin OS=Mus musculus GN=Cp PE=1 SV=2	2	2	4	1	3	0	4	2	0	0	0	0	0	0	0	0	0	1
c649	c649.a1	c649.a1.a1	sp|Q9CPU0|LGUL_MOUSE Lactoylglutathione lyase OS=Mus musculus GN=Glo1 PE=1 SV=3	2	1	1	0	1	0	1	0	1	2	0	0	1	1	0	2	2	4
c650	c650.a1	c650.a1.a1	sp|Q6YGZ1|HPSE_MOUSE Heparanase OS=Mus musculus GN=Hpse PE=1 SV=3	1	2	1	2	1	1	2	0	2	1	0	1	2	1	1	0	1	0
c651	c651.a1	c651.a1.a1	sp|P97465|DOK1_MOUSE Docking protein 1 OS=Mus musculus GN=Dok1 PE=1 SV=2	1	1	1	2	1	3	2	0	2	1	1	1	0	1	1	1	0	0
c652	c652.a1	c652.a1.a1	sp|Q9CPQ3|TOM22_MOUSE Mitochondrial import receptor subunit TOM22 homolog OS=Mus musculus GN=Tomm22 PE=1 SV=3	0	1	0	1	1	0	1	0	3	2	0	2	1	1	1	1	2	2
c653	c653.a1	c653.a1.a1	sp|P61924|COPZ1_MOUSE Coatomer subunit zeta-1 OS=Mus musculus GN=Copz1 PE=1 SV=1	0	1	1	1	1	1	1	0	1	0	1	1	1	1	0	2	3	3
c654	c654.a1	c654.a1.a1	sp|Q6P9J9|ANO6_MOUSE Anoctamin-6 OS=Mus musculus GN=Ano6 PE=1 SV=1	1	1	1	0	2	0	1	1	1	3	1	0	1	2	1	0	1	1
c655	c655.a1	c655.a1.a1	sp|Q9EPB4|ASC_MOUSE Apoptosis-associated speck-like protein containing a CARD OS=Mus musculus GN=Pycard PE=1 SV=1	3	1	3	2	0	1	1	0	2	2	2	0	0	0	0	0	1	0
c656	c656.a1	c656.a1.a1	sp|Q9QYJ0|DNJA2_MOUSE DnaJ homolog subfamily A member 2 OS=Mus musculus GN=Dnaja2 PE=1 SV=1	1	1	2	2	2	0	0	0	2	0	0	0	0	1	0	2	3	2
c657	c657.a1	c657.a1.a1	sp|Q99J77|SIAS_MOUSE Sialic acid synthase OS=Mus musculus GN=Nans PE=1 SV=1	2	2	3	1	0	0	1	2	1	1	1	0	0	0	0	1	2	1
c658	c658.a1	c658.a1.a1	sp|Q80UG2|PLXA4_MOUSE Plexin-A4 OS=Mus musculus GN=Plxna4 PE=1 SV=3	2	0	0	1	0	0	1	0	3	2	3	0	2	2	2	0	0	0
c659	c659.a1	c659.a1.a1	sp|Q8JZQ9|EIF3B_MOUSE Eukaryotic translation initiation factor 3 subunit B OS=Mus musculus GN=Eif3b PE=1 SV=1	2	3	2	3	1	0	1	1	1	0	0	1	0	0	0	1	2	0
c660	c660.a1	c660.a1.a1	sp|Q7TQI3|OTUB1_MOUSE Ubiquitin thioesterase OTUB1 OS=Mus musculus GN=Otub1 PE=1 SV=2	1	1	1	1	1	1	1	1	0	1	1	0	1	1	1	2	2	1
c661	c661.a1	c661.a1.a1	sp|Q9D1E6|TBCB_MOUSE Tubulin-folding cofactor B OS=Mus musculus GN=Tbcb PE=1 SV=2	0	0	1	1	2	1	2	1	0	3	1	2	1	0	1	1	0	1
c662	c662.a1	c662.a1.a1	sp|P70670|NACAM_MOUSE Nascent polypeptide-associated complex subunit alpha, muscle-specific form OS=Mus musculus GN=Naca PE=1 SV=2	0	0	0	1	0	0	1	0	3	1	0	2	0	3	0	3	2	2
c663	c663.a1	c663.a1.a1	sp|O35226-4|PSMD4_MOUSE Isoform Rpn10D of 26S proteasome non-ATPase regulatory subunit 4 OS=Mus musculus GN=Psmd4	1	0	1	1	1	0	1	0	1	1	1	0	1	1	0	2	2	1
c663	c663.a2	c663.a2.a1	sp|O35226-2|PSMD4_MOUSE Isoform Rpn10B of 26S proteasome non-ATPase regulatory subunit 4 OS=Mus musculus GN=Psmd4	0	0	0	0	0	0	0	0	1	0	1	1	1	2	0	1	2	0
c664	c664.a1	c664.a1.a1	sp|Q9ER00|STX12_MOUSE Syntaxin-12 OS=Mus musculus GN=Stx12 PE=1 SV=1	1	1	1	2	0	0	2	1	1	2	2	1	0	0	1	1	1	1
c665	c665.a1	c665.a1.a1	sp|Q9CQR6|PPP6_MOUSE Serine/threonine-protein phosphatase 6 catalytic subunit OS=Mus musculus GN=Ppp6c PE=1 SV=1	1	0	0	0	1	1	0	0	1	2	3	0	1	1	2	3	2	0
c666	c666.a1	c666.a1.a1	sp|Q9CY50|SSRA_MOUSE Translocon-associated protein subunit alpha OS=Mus musculus GN=Ssr1 PE=1 SV=1	1	1	1	1	1	1	1	1	2	1	1	1	0	2	0	1	1	1
c667	c667.a1	c667.a1.a1	sp|P42567|EPS15_MOUSE Epidermal growth factor receptor substrate 15 OS=Mus musculus GN=Eps15 PE=1 SV=1	1	2	3	3	2	0	0	0	1	0	1	1	1	1	0	0	1	1
c668	c668.a1	c668.a1.a1	sp|Q91V76|CK054_MOUSE Ester hydrolase C11orf54 homolog OS=Mus musculus PE=1 SV=1	3	1	1	0	2	0	2	1	0	1	1	1	1	0	1	2	0	1
c669	c669.a1	c669.a1.a1	sp|P63325|RS10_MOUSE 40S ribosomal protein S10 OS=Mus musculus GN=Rps10 PE=1 SV=1	2	1	1	0	1	0	0	0	5	0	0	0	0	3	2	0	1	2
c670	c670.a1	c670.a1.a1	sp|Q9JK48-2|SHLB1_MOUSE Isoform 2 of Endophilin-B1 OS=Mus musculus GN=Sh3glb1	6	1	2	1	1	0	0	0	1	0	1	1	0	1	0	0	2	1
c671	c671.a1	c671.a1.a1	sp|Q9JK23|PSMG1_MOUSE Proteasome assembly chaperone 1 OS=Mus musculus GN=Psmg1 PE=1 SV=1	1	0	2	2	2	0	1	0	1	0	0	1	2	1	0	2	1	2
c672	c672.a1	c672.a1.a1	sp|Q8BGD9|IF4B_MOUSE Eukaryotic translation initiation factor 4B OS=Mus musculus GN=Eif4b PE=1 SV=1	4	3	2	2	1	0	0	0	1	0	0	0	0	0	0	0	2	2
c673	c673.a1	c673.a1.a1	sp|Q9QUR6|PPCE_MOUSE Prolyl endopeptidase OS=Mus musculus GN=Prep PE=1 SV=1	1	2	0	2	1	2	2	1	1	1	1	0	1	0	0	0	2	0
c674	c674.a1	c674.a1.a1	sp|P42227-2|STAT3_MOUSE Isoform Stat3B of Signal transducer and activator of transcription 3 OS=Mus musculus GN=Stat3	0	0	0	2	1	1	2	1	2	0	1	0	0	2	0	0	2	3
c675	c675.a1	c675.a1.a1	sp|O55023|IMPA1_MOUSE Inositol monophosphatase 1 OS=Mus musculus GN=Impa1 PE=1 SV=1	1	1	0	0	1	0	0	1	1	2	1	1	0	0	1	2	2	3
c676	c676.a1	c676.a1.a1	sp|O70492|SNX3_MOUSE Sorting nexin-3 OS=Mus musculus GN=Snx3 PE=1 SV=3	2	1	2	1	1	1	1	1	1	0	1	0	0	0	1	1	2	1
c677	c677.a1	c677.a1.a1	sp|P23591|FCL_MOUSE GDP-L-fucose synthase OS=Mus musculus GN=Tsta3 PE=1 SV=3	1	1	1	0	0	0	1	2	1	1	2	1	0	1	0	1	2	2
c678	c678.a1	c678.a1.a1	sp|Q9JI46|NUDT3_MOUSE Diphosphoinositol polyphosphate phosphohydrolase 1 OS=Mus musculus GN=Nudt3 PE=1 SV=1	4	3	1	1	1	1	1	1	0	0	0	0	1	0	0	0	2	1
c679	c679.a1	c679.a1.a1	sp|Q9DCH4|EIF3F_MOUSE Eukaryotic translation initiation factor 3 subunit F OS=Mus musculus GN=Eif3f PE=1 SV=2	1	1	1	1	0	2	1	1	1	1	3	0	1	0	1	1	0	1
c680	c680.a1	c680.a1.a1	sp|Q6X893-2|CTL1_MOUSE Isoform 2 of Choline transporter-like protein 1 OS=Mus musculus GN=Slc44a1	0	0	0	1	2	1	1	1	2	0	1	1	2	1	0	2	1	1
c681	c681.a1	c681.a1.a1	sp|Q9JKB1|UCHL3_MOUSE Ubiquitin carboxyl-terminal hydrolase isozyme L3 OS=Mus musculus GN=Uchl3 PE=1 SV=2	1	2	3	0	1	1	2	0	1	1	0	0	0	2	0	0	1	2
c682	c682.a1	c682.a1.a1	sp|Q6P5E4|UGGG1_MOUSE UDP-glucose:glycoprotein glucosyltransferase 1 OS=Mus musculus GN=Uggt1 PE=1 SV=4	0	0	0	0	0	1	3	1	5	2	0	1	0	3	1	0	0	0
c683	c683.a1	c683.a1.a1	sp|P63037|DNJA1_MOUSE DnaJ homolog subfamily A member 1 OS=Mus musculus GN=Dnaja1 PE=1 SV=1	0	0	1	1	0	1	1	1	3	1	1	1	1	1	1	1	0	2
c684	c684.a1	c684.a1.a1	sp|P53810|PIPNA_MOUSE Phosphatidylinositol transfer protein alpha isoform OS=Mus musculus GN=Pitpna PE=1 SV=2	3	2	0	1	1	1	0	0	2	0	0	0	0	2	0	0	3	2
c685	c685.a1	c685.a1.a1	sp|Q9ESP1|SDF2L_MOUSE Stromal cell-derived factor 2-like protein 1 OS=Mus musculus GN=Sdf2l1 PE=1 SV=2	0	0	1	0	0	0	1	0	4	2	1	0	1	2	1	1	1	1
c686	c686.a1	c686.a1.a1	sp|P14733|LMNB1_MOUSE Lamin-B1 OS=Mus musculus GN=Lmnb1 PE=1 SV=3	0	0	0	0	0	1	0	0	7	1	0	0	0	4	1	1	0	1
c687	c687.a1	c687.a1.a1	sp|Q99LF4|RTCB_MOUSE tRNA-splicing ligase RtcB homolog OS=Mus musculus GN=Rtcb PE=1 SV=1	1	2	2	2	1	1	1	0	0	0	3	0	1	0	0	1	0	1
c688	c688.a1	c688.a1.a1	sp|P06745|G6PI_MOUSE Glucose-6-phosphate isomerase OS=Mus musculus GN=Gpi PE=1 SV=4	1	1	0	1	0	0	2	0	1	1	0	1	1	1	0	3	1	2
c689	c689.a1	c689.a1.a1	sp|Q64433|CH10_MOUSE 10 kDa heat shock protein, mitochondrial OS=Mus musculus GN=Hspe1 PE=1 SV=2	2	2	2	1	0	0	2	0	1	0	0	0	0	1	0	2	2	1
c690	c690.a1	c690.a1.a1	sp|Q9CQX2|CYB5B_MOUSE Cytochrome b5 type B OS=Mus musculus GN=Cyb5b PE=1 SV=1	2	1	2	1	1	1	1	0	1	1	0	1	0	1	1	0	1	1
c691	c691.a1	c691.a1.a1	sp|P07356|ANXA2_MOUSE Annexin A2 OS=Mus musculus GN=Anxa2 PE=1 SV=2	0	0	0	0	0	0	0	0	12	0	0	0	0	0	0	4	0	0
c692	c692.a1	c692.a1.a1	sp|O89100|GRAP2_MOUSE GRB2-related adaptor protein 2 OS=Mus musculus GN=Grap2 PE=1 SV=1	1	1	3	1	1	1	0	0	1	0	0	1	0	2	0	1	1	2
c693	c693.a1	c693.a1.a1	sp|Q9R1P3|PSB2_MOUSE Proteasome subunit beta type-2 OS=Mus musculus GN=Psmb2 PE=1 SV=1	2	1	2	2	0	1	0	0	2	1	0	0	0	0	2	1	1	1
c694	c694.a1	c694.a1.a1	sp|Q9WVJ2|PSD13_MOUSE 26S proteasome non-ATPase regulatory subunit 13 OS=Mus musculus GN=Psmd13 PE=1 SV=1	0	0	1	1	0	1	2	0	1	2	0	1	1	1	1	1	2	1
c695	c695.a1	c695.a1.a1	sp|O08688|CAN5_MOUSE Calpain-5 OS=Mus musculus GN=Capn5 PE=1 SV=1	1	0	0	0	1	1	2	1	0	1	1	0	1	2	0	2	0	3
c696	c696.a1	c696.a1.a1	sp|P54775|PRS6B_MOUSE 26S protease regulatory subunit 6B OS=Mus musculus GN=Psmc4 PE=1 SV=2	2	3	3	3	0	0	0	0	2	0	0	0	0	1	0	0	2	0
c697	c697.a1	c697.a1.a1	sp|Q3U7U4|CA162_MOUSE Transmembrane protein C1orf162 homolog OS=Mus musculus PE=1 SV=1	1	0	1	0	1	0	1	1	1	1	2	0	0	1	1	2	1	1
c698	c698.a1	c698.a1.a1	sp|O55234|PSB5_MOUSE Proteasome subunit beta type-5 OS=Mus musculus GN=Psmb5 PE=1 SV=3	0	0	1	1	0	0	1	0	2	2	0	1	1	1	1	1	2	1
c699	c699.a1	c699.a1.a1	sp|P62196|PRS8_MOUSE 26S protease regulatory subunit 8 OS=Mus musculus GN=Psmc5 PE=1 SV=1	1	2	3	2	1	0	1	1	2	0	0	0	0	1	0	1	0	0
c700	c700.a1	c700.a1.a1	sp|Q9WTX5|SKP1_MOUSE S-phase kinase-associated protein 1 OS=Mus musculus GN=Skp1 PE=1 SV=3	0	0	0	0	0	1	1	0	2	1	0	1	1	1	2	1	1	3
c701	c701.a1	c701.a1.a1	sp|Q8CBW3-2|ABI1_MOUSE Isoform 2 of Abl interactor 1 OS=Mus musculus GN=Abi1	1	0	2	0	0	1	1	1	3	2	0	2	0	0	0	0	2	0
c702	c702.a1	c702.a1.a1	sp|O08579|EMD_MOUSE Emerin OS=Mus musculus GN=Emd PE=1 SV=1	1	0	0	0	0	0	1	0	4	1	0	1	0	1	0	1	2	3
c703	c703.a1	c703.a1.a1	sp|O35744|CHIL3_MOUSE Chitinase-like protein 3 OS=Mus musculus GN=Chil3 PE=1 SV=2	0	0	0	0	0	0	0	0	13	0	0	0	0	0	0	1	0	1
c704	c704.a1	c704.a1.a1	sp|Q8BG73|SH3L2_MOUSE SH3 domain-binding glutamic acid-rich-like protein 2 OS=Mus musculus GN=Sh3bgrl2 PE=1 SV=1	2	0	0	0	0	2	2	1	0	1	1	0	2	1	1	1	0	1
c705	c705.a1	c705.a1.a1	sp|Q60668-2|HNRPD_MOUSE Isoform 2 of Heterogeneous nuclear ribonucleoprotein D0 OS=Mus musculus GN=Hnrnpd	0	1	1	0	0	0	0	0	4	0	0	0	0	1	0	1	1	1
c705	c705.a2	c705.a2.a1	sp|Q99020|ROAA_MOUSE Heterogeneous nuclear ribonucleoprotein A/B OS=Mus musculus GN=Hnrnpab PE=1 SV=1	0	0	0	0	0	0	0	0	4	0	0	0	0	0	0	2	1	0
c706	c706.a1	c706.a1.a1	sp|Q91YS8|KCC1A_MOUSE Calcium/calmodulin-dependent protein kinase type 1 OS=Mus musculus GN=Camk1 PE=1 SV=1	2	0	3	1	1	1	1	0	0	0	0	1	0	0	0	0	4	1
c707	c707.a1	c707.a1.a1	sp|Q9WUL7|ARL3_MOUSE ADP-ribosylation factor-like protein 3 OS=Mus musculus GN=Arl3 PE=1 SV=1	1	2	1	1	0	0	0	1	1	1	1	1	0	1	1	1	1	1
c708	c708.a1	c708.a1.a1	sp|P62702|RS4X_MOUSE 40S ribosomal protein S4, X isoform OS=Mus musculus GN=Rps4x PE=1 SV=2	2	0	2	1	0	1	0	0	4	0	1	0	0	2	1	1	0	0
c709	c709.a1	c709.a1.a1	sp|Q9WUA2|SYFB_MOUSE Phenylalanine--tRNA ligase beta subunit OS=Mus musculus GN=Farsb PE=1 SV=2	1	1	1	1	1	1	0	1	1	0	0	1	1	1	1	0	1	2
c710	c710.a1	c710.a1.a1	sp|Q8BMF4|ODP2_MOUSE Dihydrolipoyllysine-residue acetyltransferase component of pyruvate dehydrogenase complex, mitochondrial OS=Mus musculus GN=Dlat PE=1 SV=2	1	2	1	1	1	1	1	0	1	0	1	0	0	1	0	0	2	2
c711	c711.a1	c711.a1.a1	sp|Q9DCS9|NDUBA_MOUSE NADH dehydrogenase [ubiquinone] 1 beta subcomplex subunit 10 OS=Mus musculus GN=Ndufb10 PE=1 SV=3	1	1	3	0	0	0	1	1	1	1	0	1	0	1	1	1	1	1
c712	c712.a1	c712.a1.a1	sp|Q8BG05-2|ROA3_MOUSE Isoform 2 of Heterogeneous nuclear ribonucleoprotein A3 OS=Mus musculus GN=Hnrnpa3	1	1	1	1	0	1	0	0	2	0	0	1	0	3	0	1	1	1
c713	c713.a1	c713.a1.a1	sp|P26883|FKB1A_MOUSE Peptidyl-prolyl cis-trans isomerase FKBP1A OS=Mus musculus GN=Fkbp1a PE=1 SV=2	1	2	0	0	0	1	0	0	2	1	1	0	1	1	1	1	1	1
c714	c714.a1	c714.a1.a1	sp|Q9JKV1|ADRM1_MOUSE Proteasomal ubiquitin receptor ADRM1 OS=Mus musculus GN=Adrm1 PE=1 SV=2	1	1	1	0	2	0	0	0	2	0	2	0	0	1	0	0	2	2
c715	c715.a1	c715.a1.a1	sp|P54923|ADPRH_MOUSE [Protein ADP-ribosylarginine] hydrolase OS=Mus musculus GN=Adprh PE=1 SV=1	1	1	1	1	0	1	0	0	3	1	1	0	1	1	0	1	1	0
c716	c716.a1	c716.a1.a1	sp|Q505F5|LRC47_MOUSE Leucine-rich repeat-containing protein 47 OS=Mus musculus GN=Lrrc47 PE=1 SV=1	2	1	1	1	1	1	1	2	0	0	1	0	1	0	1	0	0	1
c717	c717.a1	c717.a1.a1	sp|Q61029-3|LAP2B_MOUSE Isoform Epsilon of Lamina-associated polypeptide 2, isoforms beta/delta/epsilon/gamma OS=Mus musculus GN=Tmpo	0	0	0	0	0	0	0	0	9	0	0	0	0	3	0	1	0	1
c718	c718.a1	c718.a1.a1	sp|Q8VE47|UBA5_MOUSE Ubiquitin-like modifier-activating enzyme 5 OS=Mus musculus GN=Uba5 PE=1 SV=2	0	0	0	1	0	0	2	1	1	1	1	2	2	0	0	0	1	2
c719	c719.a1	c719.a1.a1	sp|Q9WTM5|RUVB2_MOUSE RuvB-like 2 OS=Mus musculus GN=Ruvbl2 PE=1 SV=3	1	1	1	0	0	0	1	0	3	0	0	1	1	1	0	1	2	1
c720	c720.a1	c720.a1.a1	sp|Q9Z2L7-2|CRLF3_MOUSE Isoform 2 of Cytokine receptor-like factor 3 OS=Mus musculus GN=Crlf3	2	2	2	1	1	0	0	0	0	0	0	0	0	0	0	2	3	1
c721	c721.a1	c721.a1.a1	sp|Q8C522|ENDD1_MOUSE Endonuclease domain-containing 1 protein OS=Mus musculus GN=Endod1 PE=1 SV=2	0	0	0	0	0	0	2	0	1	2	2	0	1	2	0	2	2	0
c722	c722.a1	c722.a1.a1	sp|P54822|PUR8_MOUSE Adenylosuccinate lyase OS=Mus musculus GN=Adsl PE=1 SV=2	0	2	0	1	1	0	2	3	1	0	0	1	0	0	0	1	1	1
c723	c723.a1	c723.a1.a1	sp|Q7TMR0|PCP_MOUSE Lysosomal Pro-X carboxypeptidase OS=Mus musculus GN=Prcp PE=1 SV=2	2	1	2	2	2	0	0	0	0	0	0	0	0	0	0	2	2	1
c724	c724.a1	c724.a1.a1	sp|P29416|HEXA_MOUSE Beta-hexosaminidase subunit alpha OS=Mus musculus GN=Hexa PE=1 SV=2	0	1	3	0	1	0	1	0	1	1	1	0	0	0	0	0	3	2
c725	c725.a1	c725.a1.a1	sp|Q9ERL9|GCYA3_MOUSE Guanylate cyclase soluble subunit alpha-3 OS=Mus musculus GN=Gucy1a3 PE=1 SV=2	0	0	0	0	0	1	2	2	2	1	0	1	0	1	0	1	3	0
c726	c726.a1	c726.a1.a1	sp|O88668|CREG1_MOUSE Protein CREG1 OS=Mus musculus GN=Creg1 PE=1 SV=1	3	3	3	3	0	0	0	0	0	0	0	0	0	0	0	0	2	0
c727	c727.a1	c727.a1.a1	sp|Q8CAA7|PGM2L_MOUSE Glucose 1,6-bisphosphate synthase OS=Mus musculus GN=Pgm2l1 PE=1 SV=1	1	0	2	1	1	0	2	0	3	0	0	0	1	1	0	0	2	0
c728	c728.a1	c728.a1.a1	sp|O88545|CSN6_MOUSE COP9 signalosome complex subunit 6 OS=Mus musculus GN=Cops6 PE=1 SV=1	0	1	1	1	2	0	1	0	2	0	0	0	1	1	0	1	2	1
c729	c729.a1	c729.a1.a1	sp|Q8C0C7|SYFA_MOUSE Phenylalanine--tRNA ligase alpha subunit OS=Mus musculus GN=Farsa PE=1 SV=1	2	2	2	2	1	0	0	0	1	0	0	0	0	1	0	0	2	1
c730	c730.a1	c730.a1.a1	sp|Q5SXY1-2|CYTSB_MOUSE Isoform 2 of Cytospin-B OS=Mus musculus GN=Specc1	2	2	3	2	1	0	0	0	1	0	1	0	0	0	1	0	0	0
c731	c731.a1	c731.a1.a1	sp|Q9D172|ES1_MOUSE ES1 protein homolog, mitochondrial OS=Mus musculus GN=D10Jhu81e PE=1 SV=1	0	0	0	0	0	1	0	1	2	1	1	0	0	0	0	2	3	2
c732	c732.a1	c732.a1.a1	sp|P63073|IF4E_MOUSE Eukaryotic translation initiation factor 4E OS=Mus musculus GN=Eif4e PE=1 SV=1	0	1	2	1	0	1	0	1	1	0	1	1	0	1	0	1	1	1
c733	c733.a1	c733.a1.a1	sp|Q07813|BAX_MOUSE Apoptosis regulator BAX OS=Mus musculus GN=Bax PE=1 SV=1	0	0	0	0	0	1	2	1	1	2	1	1	1	2	0	0	1	0
c734	c734.a1	c734.a1.a1	sp|Q3UMT1|PP12C_MOUSE Protein phosphatase 1 regulatory subunit 12C OS=Mus musculus GN=Ppp1r12c PE=1 SV=1	1	2	2	2	2	1	1	0	1	0	0	0	0	0	0	0	0	1
c735	c735.a1	c735.a1.a1	sp|Q8K4L3-3|SVIL_MOUSE Isoform 2 of Supervillin OS=Mus musculus GN=Svil	2	2	2	1	0	1	0	0	0	0	1	1	1	0	0	0	1	1
c736	c736.a1	c736.a1.a1	sp|P23506-2|PIMT_MOUSE Isoform 2 of Protein-L-isoaspartate(D-aspartate) O-methyltransferase OS=Mus musculus GN=Pcmt1	2	1	2	0	0	1	1	0	0	1	1	0	0	2	1	0	0	1
c737	c737.a1	c737.a1.a1	sp|P31240|PDGFB_MOUSE Platelet-derived growth factor subunit B OS=Mus musculus GN=Pdgfb PE=2 SV=1	0	0	0	0	1	1	0	0	2	0	2	0	0	2	2	0	1	2
c738	c738.a1	c738.a1.a1	sp|Q8R1S4-2|MTSS1_MOUSE Isoform 2 of Metastasis suppressor protein 1 OS=Mus musculus GN=Mtss1	3	2	2	2	0	0	1	0	2	0	0	0	1	0	0	0	0	0
c739	c739.a1	c739.a1.a1	sp|Q9QUG9|GRP2_MOUSE RAS guanyl-releasing protein 2 OS=Mus musculus GN=Rasgrp2 PE=1 SV=2	1	0	0	1	1	0	2	1	3	0	0	0	1	0	0	0	3	0
c740	c740.a1	c740.a1.a1	sp|Q9Z2I8-2|SUCB2_MOUSE Isoform 2 of Succinate--CoA ligase [GDP-forming] subunit beta, mitochondrial OS=Mus musculus GN=Suclg2	0	0	0	0	0	1	2	1	2	1	1	0	0	0	1	2	1	1
c741	c741.a1	c741.a1.a1	sp|Q8BK64|AHSA1_MOUSE Activator of 90 kDa heat shock protein ATPase homolog 1 OS=Mus musculus GN=Ahsa1 PE=1 SV=2	2	1	1	1	2	0	1	0	1	0	0	0	0	0	0	1	3	0
c742	c742.a1	c742.a1.a1	sp|Q00724|RET4_MOUSE Retinol-binding protein 4 OS=Mus musculus GN=Rbp4 PE=1 SV=2	3	2	2	1	1	0	1	2	0	1	0	0	0	0	0	0	0	0
c743	c743.a1	c743.a1.a1	sp|Q99LD4|CSN1_MOUSE COP9 signalosome complex subunit 1 OS=Mus musculus GN=Gps1 PE=1 SV=1	0	1	0	1	0	0	2	0	1	1	0	1	2	1	0	1	1	1
c744	c744.a1	c744.a1.a1	sp|Q8K4Z3|NNRE_MOUSE NAD(P)H-hydrate epimerase OS=Mus musculus GN=Naxe PE=1 SV=1	1	0	0	0	1	0	2	1	1	1	0	0	0	1	0	0	3	2
c745	c745.a1	c745.a1.a1	sp|P34884|MIF_MOUSE Macrophage migration inhibitory factor OS=Mus musculus GN=Mif PE=1 SV=2	0	2	0	0	0	0	2	0	2	0	0	1	0	2	1	1	2	0
c746	c746.a1	c746.a1.a1	sp|P70195|PSB7_MOUSE Proteasome subunit beta type-7 OS=Mus musculus GN=Psmb7 PE=1 SV=1	1	2	2	0	0	0	0	0	2	0	1	0	1	1	0	0	2	1
c747	c747.a1	c747.a1.a1	sp|P62855|RS26_MOUSE 40S ribosomal protein S26 OS=Mus musculus GN=Rps26 PE=1 SV=3	1	0	1	0	0	0	0	0	6	0	0	0	0	3	1	0	0	1
c748	c748.a1	c748.a1.a1	sp|P68181-2|KAPCB_MOUSE Isoform 2 of cAMP-dependent protein kinase catalytic subunit beta OS=Mus musculus GN=Prkacb	1	0	0	0	0	0	0	0	1	0	0	0	0	2	0	2	2	0
c748	c748.a2	c748.a2.a1	sp|P05132-2|KAPCA_MOUSE Isoform 2 of cAMP-dependent protein kinase catalytic subunit alpha OS=Mus musculus GN=Prkaca	0	0	0	0	0	0	1	0	1	0	0	0	0	1	0	2	2	0
c749	c749.a1	c749.a1.a1	sp|O54865|GCYB1_MOUSE Guanylate cyclase soluble subunit beta-1 OS=Mus musculus GN=Gucy1b3 PE=1 SV=1	1	2	1	1	1	1	2	0	0	0	1	0	0	0	0	0	0	3
c750	c750.a1	c750.a1.a1	sp|Q9CRA5|GOLP3_MOUSE Golgi phosphoprotein 3 OS=Mus musculus GN=Golph3 PE=1 SV=1	0	2	1	0	0	0	1	1	1	1	1	1	0	0	0	1	1	2
c751	c751.a1	c751.a1.a1	sp|P46664|PURA2_MOUSE Adenylosuccinate synthetase isozyme 2 OS=Mus musculus GN=Adss PE=1 SV=2	1	2	1	1	1	0	2	1	1	0	0	1	0	1	0	0	1	0
c752	c752.a1	c752.a1.a1	sp|Q6ZQ38|CAND1_MOUSE Cullin-associated NEDD8-dissociated protein 1 OS=Mus musculus GN=Cand1 PE=1 SV=2	4	0	0	1	1	0	0	0	1	0	1	0	0	4	0	0	1	0
c753	c753.a1	c753.a1.a1	sp|Q6PEB6|PHOCN_MOUSE MOB-like protein phocein OS=Mus musculus GN=Mob4 PE=1 SV=1	2	1	0	1	1	0	1	0	0	0	0	0	0	1	0	1	3	2
c754	c754.a1	c754.a1.a1	sp|P62960|YBOX1_MOUSE Nuclease-sensitive element-binding protein 1 OS=Mus musculus GN=Ybx1 PE=1 SV=3	0	0	1	0	0	0	0	0	7	0	0	0	0	2	2	0	0	0
c755	c755.a1	c755.a1.a1	sp|Q64514-2|TPP2_MOUSE Isoform Short of Tripeptidyl-peptidase 2 OS=Mus musculus GN=Tpp2	0	4	0	3	1	0	0	0	1	0	1	0	1	0	1	0	0	0
c756	c756.a1	c756.a1.a1	sp|Q9Z0N1|IF2G_MOUSE Eukaryotic translation initiation factor 2 subunit 3, X-linked OS=Mus musculus GN=Eif2s3x PE=1 SV=2	0	0	0	0	0	2	2	0	0	0	0	0	0	0	1	2	1	3
c756	c756.a2	c756.a2.a1	sp|Q9Z0N2|IF2H_MOUSE Eukaryotic translation initiation factor 2 subunit 3, Y-linked OS=Mus musculus GN=Eif2s3y PE=1 SV=2	0	0	0	0	0	1	2	0	0	0	0	0	0	0	0	1	0	2
c757	c757.a1	c757.a1.a1	sp|Q99PL5|RRBP1_MOUSE Ribosome-binding protein 1 OS=Mus musculus GN=Rrbp1 PE=1 SV=2	0	1	0	3	0	0	0	3	1	0	0	0	0	1	3	0	0	0
c758	c758.a1	c758.a1.a1	sp|Q6RFH4-2|GCSAM_MOUSE Isoform 2 of Germinal center-associated signaling and motility protein OS=Mus musculus GN=Gcsam	0	0	0	0	0	0	3	0	2	1	0	0	0	0	1	1	2	2
c759	c759.a1	c759.a1.a1	sp|Q8K1I7|WIPF1_MOUSE WAS/WASL-interacting protein family member 1 OS=Mus musculus GN=Wipf1 PE=1 SV=1	0	2	3	0	2	0	0	0	0	0	1	0	0	0	1	0	2	1
c760	c760.a1	c760.a1.a1	sp|Q99L13|3HIDH_MOUSE 3-hydroxyisobutyrate dehydrogenase, mitochondrial OS=Mus musculus GN=Hibadh PE=1 SV=1	1	0	1	0	0	2	1	0	2	1	0	0	0	0	0	2	2	0
c761	c761.a1	c761.a1.a1	sp|P26516|PSMD7_MOUSE 26S proteasome non-ATPase regulatory subunit 7 OS=Mus musculus GN=Psmd7 PE=1 SV=2	3	3	1	0	0	0	0	0	3	0	0	1	0	0	0	1	0	0
c762	c762.a1	c762.a1.a1	sp|P10518|HEM2_MOUSE Delta-aminolevulinic acid dehydratase OS=Mus musculus GN=Alad PE=1 SV=1	0	0	0	2	0	0	0	0	1	0	0	0	0	1	2	2	2	2
c763	c763.a1	c763.a1.a1	sp|P62242|RS8_MOUSE 40S ribosomal protein S8 OS=Mus musculus GN=Rps8 PE=1 SV=2	0	0	1	0	0	0	0	0	4	0	0	0	0	3	4	0	0	0
c764	c764.a1	c764.a1.a1	sp|Q8K209|AGRG1_MOUSE Adhesion G-protein coupled receptor G1 OS=Mus musculus GN=Adgrg1 PE=1 SV=1	2	1	0	2	2	0	1	0	1	0	0	0	0	2	0	0	1	0
c765	c765.a1	c765.a1.a1	sp|P13634|CAH1_MOUSE Carbonic anhydrase 1 OS=Mus musculus GN=Ca1 PE=1 SV=4	0	0	0	1	0	1	0	0	2	1	0	0	1	0	0	5	0	1
c766	c766.a1	c766.a1.a1	sp|O09131|GSTO1_MOUSE Glutathione S-transferase omega-1 OS=Mus musculus GN=Gsto1 PE=1 SV=2	1	0	1	2	0	1	2	1	0	1	1	0	0	0	0	1	0	1
c767	c767.a1	c767.a1.a1	sp|O35593|PSDE_MOUSE 26S proteasome non-ATPase regulatory subunit 14 OS=Mus musculus GN=Psmd14 PE=1 SV=2	0	0	0	1	1	0	0	0	2	0	0	0	1	1	0	2	2	2
c768	c768.a1	c768.a1.a1	sp|Q8BJY1|PSMD5_MOUSE 26S proteasome non-ATPase regulatory subunit 5 OS=Mus musculus GN=Psmd5 PE=1 SV=4	0	0	2	1	0	1	0	0	0	1	0	0	1	1	0	2	1	2
c769	c769.a1	c769.a1.a1	sp|Q9CZW5|TOM70_MOUSE Mitochondrial import receptor subunit TOM70 OS=Mus musculus GN=Tomm70 PE=1 SV=2	1	0	1	3	0	0	2	0	1	1	0	0	0	2	1	0	0	0
c770	c770.a1	c770.a1.a1	sp|Q9CQA3|SDHB_MOUSE Succinate dehydrogenase [ubiquinone] iron-sulfur subunit, mitochondrial OS=Mus musculus GN=Sdhb PE=1 SV=1	1	0	2	1	1	0	1	1	3	0	0	0	0	0	0	0	1	1
c771	c771.a1	c771.a1.a1	sp|Q6DIA2|EX3L4_MOUSE Exocyst complex component 3-like protein 4 OS=Mus musculus GN=Exoc3l4 PE=1 SV=2	2	1	0	2	2	1	1	0	0	0	0	1	0	0	0	1	1	0
c772	c772.a1	c772.a1.a1	sp|P59108|CPNE2_MOUSE Copine-2 OS=Mus musculus GN=Cpne2 PE=1 SV=1	2	1	1	0	1	0	1	0	0	1	1	0	0	0	1	1	2	0
c773	c773.a1	c773.a1.a1	sp|P63323|RS12_MOUSE 40S ribosomal protein S12 OS=Mus musculus GN=Rps12 PE=1 SV=2	1	0	0	1	0	0	1	0	4	0	0	0	0	2	0	0	1	2
c774	c774.a1	c774.a1.a1	sp|P68037|UB2L3_MOUSE Ubiquitin-conjugating enzyme E2 L3 OS=Mus musculus GN=Ube2l3 PE=1 SV=1	2	1	2	1	2	0	1	0	0	0	0	0	0	0	0	1	2	0
c775	c775.a1	c775.a1.a1	sp|P23116|EIF3A_MOUSE Eukaryotic translation initiation factor 3 subunit A OS=Mus musculus GN=Eif3a PE=1 SV=5	0	0	1	3	2	0	1	0	3	0	0	0	0	1	1	0	0	0
c776	c776.a1	c776.a1.a1	sp|Q62422|OSTF1_MOUSE Osteoclast-stimulating factor 1 OS=Mus musculus GN=Ostf1 PE=1 SV=2	1	1	1	1	1	0	1	0	2	0	0	0	1	0	0	0	1	2
c777	c777.a1	c777.a1.a1	sp|Q3TXS7|PSMD1_MOUSE 26S proteasome non-ATPase regulatory subunit 1 OS=Mus musculus GN=Psmd1 PE=1 SV=1	1	1	1	1	2	0	1	2	0	0	0	0	0	1	0	0	1	1
c778	c778.a1	c778.a1.a1	sp|Q99LC3|NDUAA_MOUSE NADH dehydrogenase [ubiquinone] 1 alpha subcomplex subunit 10, mitochondrial OS=Mus musculus GN=Ndufa10 PE=1 SV=1	2	2	2	1	2	0	0	0	0	0	0	0	0	0	0	1	2	0
c779	c779.a1	c779.a1.a1	sp|Q9DCM2|GSTK1_MOUSE Glutathione S-transferase kappa 1 OS=Mus musculus GN=Gstk1 PE=1 SV=3	0	1	0	1	0	0	2	0	2	1	0	0	0	1	0	1	2	1
c780	c780.a1	c780.a1.a1	sp|Q8BYY9|SPA3B_MOUSE Serine protease inhibitor A3B OS=Mus musculus GN=Serpina3b PE=2 SV=1	2	2	2	1	1	0	1	0	2	0	0	0	0	0	0	0	1	0
c781	c781.a1	c781.a1.a1	sp|P30416|FKBP4_MOUSE Peptidyl-prolyl cis-trans isomerase FKBP4 OS=Mus musculus GN=Fkbp4 PE=1 SV=5	1	1	1	1	1	1	0	0	2	0	0	0	0	1	0	0	1	1
c782	c782.a1	c782.a1.a1	sp|P62270|RS18_MOUSE 40S ribosomal protein S18 OS=Mus musculus GN=Rps18 PE=1 SV=3	0	0	0	1	0	0	0	0	3	0	0	0	0	5	2	0	0	0
c783	c783.a1	c783.a1.a1	sp|Q9D855|QCR7_MOUSE Cytochrome b-c1 complex subunit 7 OS=Mus musculus GN=Uqcrb PE=1 SV=3	0	0	1	1	0	1	1	0	2	1	0	0	0	1	1	2	0	0
c784	c784.a1	c784.a1.a1	sp|Q3URD3-2|SLMAP_MOUSE Isoform 2 of Sarcolemmal membrane-associated protein OS=Mus musculus GN=Slmap	1	1	1	1	0	0	0	0	3	1	0	1	0	1	0	1	0	0
c785	c785.a1	c785.a1.a1	sp|Q921C5-2|BICD2_MOUSE Isoform 2 of Protein bicaudal D homolog 2 OS=Mus musculus GN=Bicd2	0	0	2	0	1	1	0	0	0	1	0	0	0	0	0	2	3	1
c786	c786.a1	c786.a1.a1	sp|P09528|FRIH_MOUSE Ferritin heavy chain OS=Mus musculus GN=Fth1 PE=1 SV=2	1	0	0	1	0	0	1	0	1	1	0	0	0	1	0	3	2	0
c787	c787.a1	c787.a1.a1	sp|Q9CYL5|GAPR1_MOUSE Golgi-associated plant pathogenesis-related protein 1 OS=Mus musculus GN=Glipr2 PE=1 SV=3	1	0	0	0	0	1	1	0	1	0	0	0	1	1	2	1	2	0
c788	c788.a1	c788.a1.a1	sp|Q9CZY3|UB2V1_MOUSE Ubiquitin-conjugating enzyme E2 variant 1 OS=Mus musculus GN=Ube2v1 PE=1 SV=1	1	0	1	1	0	0	2	0	0	1	0	1	0	0	0	1	1	2
c789	c789.a1	c789.a1.a1	sp|Q9WUM5|SUCA_MOUSE Succinate--CoA ligase [ADP/GDP-forming] subunit alpha, mitochondrial OS=Mus musculus GN=Suclg1 PE=1 SV=4	2	0	0	2	1	0	0	0	1	0	0	0	0	1	2	0	1	1
c790	c790.a1	c790.a1.a1	sp|Q61247|A2AP_MOUSE Alpha-2-antiplasmin OS=Mus musculus GN=Serpinf2 PE=1 SV=1	0	1	1	0	1	0	3	3	0	0	2	0	0	0	0	0	0	0
c791	c791.a1	c791.a1.a1	sp|P84228|H32_MOUSE Histone H3.2 OS=Mus musculus GN=Hist1h3b PE=1 SV=2	1	1	0	0	0	1	0	0	2	0	0	0	0	2	4	0	0	0
c792	c792.a1	c792.a1.a1	sp|P28063|PSB8_MOUSE Proteasome subunit beta type-8 OS=Mus musculus GN=Psmb8 PE=1 SV=2	0	0	0	0	0	0	1	0	2	1	2	0	0	0	1	3	0	1
c793	c793.a1	c793.a1.a1	sp|Q9D0E1-2|HNRPM_MOUSE Isoform 2 of Heterogeneous nuclear ribonucleoprotein M OS=Mus musculus GN=Hnrnpm	0	0	0	0	0	0	0	0	3	1	0	0	0	3	0	2	1	1
c794	c794.a1	c794.a1.a1	sp|Q6NVE8|WDR44_MOUSE WD repeat-containing protein 44 OS=Mus musculus GN=Wdr44 PE=1 SV=1	1	1	1	0	1	1	1	0	0	0	5	0	0	0	0	0	0	0
c795	c795.a1	c795.a1.a1	sp|Q9JHR7|IDE_MOUSE Insulin-degrading enzyme OS=Mus musculus GN=Ide PE=1 SV=1	0	2	0	0	0	0	1	1	2	0	1	0	1	1	0	1	1	0
c796	c796.a1	c796.a1.a1	sp|Q61187|TS101_MOUSE Tumor susceptibility gene 101 protein OS=Mus musculus GN=Tsg101 PE=1 SV=2	0	0	0	1	0	1	2	0	1	0	1	0	0	1	1	1	1	1
c797	c797.a1	c797.a1.a1	sp|P11247|PERM_MOUSE Myeloperoxidase OS=Mus musculus GN=Mpo PE=1 SV=2	0	0	0	0	0	0	0	0	9	0	0	0	0	1	0	1	0	0
c798	c798.a1	c798.a1.a1	sp|Q8K3K8|OPTN_MOUSE Optineurin OS=Mus musculus GN=Optn PE=1 SV=1	2	2	2	1	1	0	0	1	0	0	1	0	0	0	0	0	0	1
c799	c799.a1	c799.a1.a1	sp|Q9JIY5|HTRA2_MOUSE Serine protease HTRA2, mitochondrial OS=Mus musculus GN=Htra2 PE=1 SV=2	1	1	1	0	0	0	1	0	2	0	0	0	1	1	0	1	1	1
c800	c800.a1	c800.a1.a1	sp|Q11011|PSA_MOUSE Puromycin-sensitive aminopeptidase OS=Mus musculus GN=Npepps PE=1 SV=2	0	1	0	0	1	0	2	2	0	1	1	0	0	1	0	2	0	0
c801	c801.a1	c801.a1.a1	sp|Q9Z1Z2|STRAP_MOUSE Serine-threonine kinase receptor-associated protein OS=Mus musculus GN=Strap PE=1 SV=2	2	1	1	0	0	0	0	0	1	0	0	0	1	0	0	0	3	2
c802	c802.a1	c802.a1.a1	sp|Q9QXT1|DAPP1_MOUSE Dual adapter for phosphotyrosine and 3-phosphotyrosine and 3-phosphoinositide OS=Mus musculus GN=Dapp1 PE=1 SV=1	3	2	1	1	0	0	0	0	0	1	0	0	1	0	0	0	2	0
c803	c803.a1	c803.a1.a1	sp|Q9R062|GLYG_MOUSE Glycogenin-1 OS=Mus musculus GN=Gyg1 PE=1 SV=3	0	0	0	1	0	0	1	1	1	1	0	1	2	1	0	1	1	0
c804	c804.a1	c804.a1.a1	sp|Q9JM14|NT5C_MOUSE 5'(3')-deoxyribonucleotidase, cytosolic type OS=Mus musculus GN=Nt5c PE=1 SV=1	3	1	3	1	1	0	0	0	0	0	0	0	0	0	0	1	1	0
c805	c805.a1	c805.a1.a1	sp|P62869|ELOB_MOUSE Transcription elongation factor B polypeptide 2 OS=Mus musculus GN=Tceb2 PE=1 SV=1	0	0	0	0	0	1	1	0	1	2	0	2	1	1	0	0	0	2
c806	c806.a1	c806.a1.a1	sp|Q8BP47|SYNC_MOUSE Asparagine--tRNA ligase, cytoplasmic OS=Mus musculus GN=Nars PE=1 SV=2	0	0	0	2	0	0	1	1	1	0	0	1	0	1	0	1	2	1
c807	c807.a1	c807.a1.a1	sp|Q9D8B3|CHM4B_MOUSE Charged multivesicular body protein 4b OS=Mus musculus GN=Chmp4b PE=1 SV=2	1	0	1	2	1	0	1	0	1	0	0	0	0	0	0	1	1	2
c808	c808.a1	c808.a1.a1	sp|P54728|RD23B_MOUSE UV excision repair protein RAD23 homolog B OS=Mus musculus GN=Rad23b PE=1 SV=2	1	1	2	2	3	0	0	0	2	0	0	0	0	0	0	0	0	0
c809	c809.a1	c809.a1.a1	sp|Q99KB8-2|GLO2_MOUSE Isoform 2 of Hydroxyacylglutathione hydrolase, mitochondrial OS=Mus musculus GN=Hagh	2	1	1	1	1	0	0	0	1	1	0	0	0	1	0	0	1	0
c810	c810.a1	c810.a1.a1	sp|Q91XV3|BASP1_MOUSE Brain acid soluble protein 1 OS=Mus musculus GN=Basp1 PE=1 SV=3	1	1	1	0	2	1	0	0	0	0	2	0	0	0	2	0	0	0
c811	c811.a1	c811.a1.a1	sp|P01837|IGKC_MOUSE Ig kappa chain C region OS=Mus musculus PE=1 SV=1	2	1	2	0	0	0	3	0	0	1	0	0	0	0	0	0	1	0
c812	c812.a1	c812.a1.a1	sp|Q9CQW9|IFM3_MOUSE Interferon-induced transmembrane protein 3 OS=Mus musculus GN=Ifitm3 PE=1 SV=1	0	0	0	0	0	0	2	0	3	2	0	0	0	2	0	0	1	0
c813	c813.a1	c813.a1.a1	sp|Q8VIK5-2|PEAR1_MOUSE Isoform 2 of Platelet endothelial aggregation receptor 1 OS=Mus musculus GN=Pear1	0	0	0	0	1	0	0	2	2	0	2	0	0	1	1	0	0	1
c814	c814.a1	c814.a1.a1	sp|P62908|RS3_MOUSE 40S ribosomal protein S3 OS=Mus musculus GN=Rps3 PE=1 SV=1	0	0	0	1	0	0	0	0	4	0	0	0	0	0	2	1	1	1
c815	c815.a1	c815.a1.a1	sp|O35855|BCAT2_MOUSE Branched-chain-amino-acid aminotransferase, mitochondrial OS=Mus musculus GN=Bcat2 PE=1 SV=2	0	0	0	0	0	0	1	0	2	2	0	0	0	0	0	2	3	0
c816	c816.a1	c816.a1.a1	sp|O89023|TPP1_MOUSE Tripeptidyl-peptidase 1 OS=Mus musculus GN=Tpp1 PE=1 SV=2	1	2	2	0	1	0	0	0	1	0	0	0	0	1	0	2	0	0
c817	c817.a1	c817.a1.a1	sp|Q9WTP7|KAD3_MOUSE GTP:AMP phosphotransferase AK3, mitochondrial OS=Mus musculus GN=Ak3 PE=1 SV=3	0	0	0	0	0	1	1	0	0	2	1	0	0	0	1	2	2	0
c818	c818.a1	c818.a1.a1	sp|Q8JZR0|ACSL5_MOUSE Long-chain-fatty-acid--CoA ligase 5 OS=Mus musculus GN=Acsl5 PE=1 SV=1	0	0	0	0	0	1	1	0	0	0	0	0	0	1	0	2	4	0
c818	c818.a2	c818.a2.a1	sp|P41216|ACSL1_MOUSE Long-chain-fatty-acid--CoA ligase 1 OS=Mus musculus GN=Acsl1 PE=1 SV=2	0	0	0	0	0	1	0	0	0	0	0	0	0	0	0	0	2	0
c819	c819.a1	c819.a1.a1	sp|P47968|RPIA_MOUSE Ribose-5-phosphate isomerase OS=Mus musculus GN=Rpia PE=1 SV=2	1	0	0	0	0	0	1	0	0	2	1	2	1	0	0	0	2	0
c820	c820.a1	c820.a1.a1	sp|P60229|EIF3E_MOUSE Eukaryotic translation initiation factor 3 subunit E OS=Mus musculus GN=Eif3e PE=1 SV=1	0	1	0	1	0	0	1	0	1	0	0	0	0	3	0	0	3	0
c821	c821.a1	c821.a1.a1	sp|P97855|G3BP1_MOUSE Ras GTPase-activating protein-binding protein 1 OS=Mus musculus GN=G3bp1 PE=1 SV=1	1	0	0	0	0	0	1	0	2	1	0	2	0	0	0	0	1	2
c822	c822.a1	c822.a1.a1	sp|Q8K0Q5|RHG18_MOUSE Rho GTPase-activating protein 18 OS=Mus musculus GN=Arhgap18 PE=1 SV=1	1	2	0	2	0	1	0	1	2	1	0	0	0	0	0	0	0	0
c823	c823.a1	c823.a1.a1	sp|Q9CQ22|LTOR1_MOUSE Ragulator complex protein LAMTOR1 OS=Mus musculus GN=Lamtor1 PE=1 SV=1	0	0	0	1	0	0	1	0	2	2	0	1	1	2	0	0	0	0
c824	c824.a1	c824.a1.a1	sp|Q922D8|C1TC_MOUSE C-1-tetrahydrofolate synthase, cytoplasmic OS=Mus musculus GN=Mthfd1 PE=1 SV=4	3	0	2	1	0	0	0	0	0	0	0	1	0	0	0	0	1	2
c825	c825.a1	c825.a1.a1	sp|P29351-2|PTN6_MOUSE Isoform 2 of Tyrosine-protein phosphatase non-receptor type 6 OS=Mus musculus GN=Ptpn6	1	0	0	2	0	0	0	0	2	0	0	1	0	1	0	0	1	2
c826	c826.a1	c826.a1.a1	sp|Q99L04|DHRS1_MOUSE Dehydrogenase/reductase SDR family member 1 OS=Mus musculus GN=Dhrs1 PE=1 SV=1	0	0	1	0	0	0	1	0	1	0	0	0	1	2	0	1	2	1
c827	c827.a1	c827.a1.a1	sp|O35678|MGLL_MOUSE Monoglyceride lipase OS=Mus musculus GN=Mgll PE=1 SV=1	1	0	1	1	1	0	0	0	0	0	0	0	1	1	0	0	2	2
c828	c828.a1	c828.a1.a1	sp|P50544|ACADV_MOUSE Very long-chain specific acyl-CoA dehydrogenase, mitochondrial OS=Mus musculus GN=Acadvl PE=1 SV=3	1	1	2	0	1	0	0	0	2	0	0	1	0	0	0	0	2	0
c829	c829.a1	c829.a1.a1	sp|Q6R891|NEB2_MOUSE Neurabin-2 OS=Mus musculus GN=Ppp1r9b PE=1 SV=1	2	1	2	1	1	0	1	0	1	0	0	0	0	0	0	0	0	0
c830	c830.a1	c830.a1.a1	sp|Q62093|SRSF2_MOUSE Serine/arginine-rich splicing factor 2 OS=Mus musculus GN=Srsf2 PE=1 SV=4	0	0	0	0	0	0	0	0	4	0	0	0	0	2	0	1	1	1
c831	c831.a1	c831.a1.a1	sp|Q9CR61|NDUB7_MOUSE NADH dehydrogenase [ubiquinone] 1 beta subcomplex subunit 7 OS=Mus musculus GN=Ndufb7 PE=1 SV=3	0	0	0	0	0	0	0	0	4	1	0	0	0	1	0	2	1	0
c832	c832.a1	c832.a1.a1	sp|Q8BIG7|CMTD1_MOUSE Catechol O-methyltransferase domain-containing protein 1 OS=Mus musculus GN=Comtd1 PE=1 SV=1	1	0	0	0	1	0	0	0	0	0	0	0	0	0	0	2	2	3
c833	c833.a1	c833.a1.a1	sp|P46412|GPX3_MOUSE Glutathione peroxidase 3 OS=Mus musculus GN=Gpx3 PE=1 SV=2	0	0	0	0	0	0	2	1	0	1	0	0	1	0	2	1	1	0
c834	c834.a1	c834.a1.a1	sp|Q60902-2|EP15R_MOUSE Isoform 2 of Epidermal growth factor receptor substrate 15-like 1 OS=Mus musculus GN=Eps15l1	0	0	0	1	0	0	0	1	2	1	1	0	0	0	0	2	0	1
c835	c835.a1	c835.a1.a1	sp|Q921F2|TADBP_MOUSE TAR DNA-binding protein 43 OS=Mus musculus GN=Tardbp PE=1 SV=1	0	0	1	1	0	0	0	0	3	0	0	0	0	0	0	1	1	2
c836	c836.a1	c836.a1.a1	sp|Q8BXZ1|TMX3_MOUSE Protein disulfide-isomerase TMX3 OS=Mus musculus GN=Tmx3 PE=1 SV=2	0	0	0	0	0	0	2	1	3	1	0	0	0	2	0	0	0	0
c837	c837.a1	c837.a1.a1	sp|P62852|RS25_MOUSE 40S ribosomal protein S25 OS=Mus musculus GN=Rps25 PE=1 SV=1	0	0	0	0	0	0	0	0	3	0	0	0	0	2	2	0	1	1
c838	c838.a1	c838.a1.a1	sp|Q9D3P8|PLRKT_MOUSE Plasminogen receptor (KT) OS=Mus musculus GN=Plgrkt PE=1 SV=1	0	0	0	0	0	0	1	1	0	1	1	1	0	1	0	2	1	0
c839	c839.a1	c839.a1.a1	sp|Q99JY3|GIMA4_MOUSE GTPase IMAP family member 4 OS=Mus musculus GN=Gimap4 PE=1 SV=1	1	0	1	0	0	0	0	0	0	0	0	0	0	1	0	3	2	1
c840	c840.a1	c840.a1.a1	sp|Q9DCL9|PUR6_MOUSE Multifunctional protein ADE2 OS=Mus musculus GN=Paics PE=1 SV=4	1	2	2	1	0	0	0	0	0	0	0	0	0	0	0	1	1	1
c841	c841.a1	c841.a1.a1	sp|Q8VDQ8-2|SIR2_MOUSE Isoform 2 of NAD-dependent protein deacetylase sirtuin-2 OS=Mus musculus GN=Sirt2	0	0	0	1	0	0	0	0	0	1	1	1	0	0	2	2	1	0
c842	c842.a1	c842.a1.a1	sp|Q9D6J6|NDUV2_MOUSE NADH dehydrogenase [ubiquinone] flavoprotein 2, mitochondrial OS=Mus musculus GN=Ndufv2 PE=1 SV=2	0	0	0	0	0	0	1	0	1	1	0	0	1	1	1	0	2	1
c843	c843.a1	c843.a1.a1	sp|Q91WQ3|SYYC_MOUSE Tyrosine--tRNA ligase, cytoplasmic OS=Mus musculus GN=Yars PE=1 SV=3	1	2	1	1	0	0	0	1	0	0	1	0	0	0	0	0	1	1
c844	c844.a1	c844.a1.a1	sp|Q8VBV7|CSN8_MOUSE COP9 signalosome complex subunit 8 OS=Mus musculus GN=Cops8 PE=1 SV=1	0	1	1	0	0	0	1	1	1	1	0	0	0	0	0	1	0	2
c845	c845.a1	c845.a1.a1	sp|Q6ZWQ7|SPCS3_MOUSE Signal peptidase complex subunit 3 OS=Mus musculus GN=Spcs3 PE=1 SV=1	0	0	0	0	0	0	1	1	1	0	0	0	0	1	0	2	2	1
c846	c846.a1	c846.a1.a1	sp|Q8BRU6|VMAT2_MOUSE Synaptic vesicular amine transporter OS=Mus musculus GN=Slc18a2 PE=1 SV=1	0	0	0	0	1	1	0	1	2	1	0	1	1	1	0	0	0	0
c847	c847.a1	c847.a1.a1	sp|Q922Q8|LRC59_MOUSE Leucine-rich repeat-containing protein 59 OS=Mus musculus GN=Lrrc59 PE=1 SV=1	0	0	0	0	0	0	1	0	2	1	0	0	0	3	0	0	1	1
c848	c848.a1	c848.a1.a1	sp|Q64310|SURF4_MOUSE Surfeit locus protein 4 OS=Mus musculus GN=Surf4 PE=1 SV=1	0	1	1	0	0	0	2	0	2	1	0	0	0	0	0	1	1	0
c849	c849.a1	c849.a1.a1	sp|O88543|CSN3_MOUSE COP9 signalosome complex subunit 3 OS=Mus musculus GN=Cops3 PE=1 SV=3	0	0	1	0	1	0	2	0	2	0	0	0	0	1	0	0	1	1
c850	c850.a1	c850.a1.a1	sp|Q920E5|FPPS_MOUSE Farnesyl pyrophosphate synthase OS=Mus musculus GN=Fdps PE=1 SV=1	1	1	0	0	1	0	1	0	1	0	0	0	0	0	0	0	2	2
c851	c851.a1	c851.a1.a1	sp|Q64737-2|PUR2_MOUSE Isoform Short of Trifunctional purine biosynthetic protein adenosine-3 OS=Mus musculus GN=Gart	2	1	1	0	0	0	0	0	1	0	0	0	0	2	0	0	1	1
c852	c852.a1	c852.a1.a1	sp|Q91V92|ACLY_MOUSE ATP-citrate synthase OS=Mus musculus GN=Acly PE=1 SV=1	1	1	0	2	1	1	1	0	0	0	0	0	0	0	1	0	0	1
c853	c853.a1	c853.a1.a1	sp|Q9R0Q3|TMED2_MOUSE Transmembrane emp24 domain-containing protein 2 OS=Mus musculus GN=Tmed2 PE=1 SV=1	0	0	1	1	0	1	0	0	0	2	0	0	0	1	1	1	0	0
c854	c854.a1	c854.a1.a1	sp|Q91VZ6|SMAP1_MOUSE Stromal membrane-associated protein 1 OS=Mus musculus GN=Smap1 PE=1 SV=1	2	2	2	1	1	0	0	0	0	0	0	0	0	0	0	0	0	0
c855	c855.a1	c855.a1.a1	sp|Q9ET26|RN114_MOUSE E3 ubiquitin-protein ligase RNF114 OS=Mus musculus GN=Rnf114 PE=1 SV=2	2	2	2	0	0	0	0	0	0	0	0	0	0	0	0	0	2	0
c856	c856.a1	c856.a1.a1	sp|Q9DD18|DTD1_MOUSE D-tyrosyl-tRNA(Tyr) deacylase 1 OS=Mus musculus GN=Dtd1 PE=1 SV=2	1	0	1	1	2	0	0	0	1	0	0	0	0	0	1	0	1	0
c857	c857.a1	c857.a1.a1	sp|Q9CZX8|RS19_MOUSE 40S ribosomal protein S19 OS=Mus musculus GN=Rps19 PE=1 SV=3	0	1	0	0	0	0	0	0	1	0	1	0	0	4	1	0	0	0
c858	c858.a1	c858.a1.a1	sp|P62264|RS14_MOUSE 40S ribosomal protein S14 OS=Mus musculus GN=Rps14 PE=1 SV=3	0	0	0	0	0	0	0	0	4	0	0	0	0	2	2	0	0	0
c859	c859.a1	c859.a1.a1	sp|Q9CXW4|RL11_MOUSE 60S ribosomal protein L11 OS=Mus musculus GN=Rpl11 PE=1 SV=4	0	0	0	1	0	0	0	0	3	0	0	0	0	2	1	1	0	0
c860	c860.a1	c860.a1.a1	sp|P58404-2|STRN4_MOUSE Isoform 2 of Striatin-4 OS=Mus musculus GN=Strn4	1	1	1	2	1	1	0	0	0	0	0	0	0	0	0	0	1	0
c861	c861.a1	c861.a1.a1	sp|B2RUP2-2|UN13D_MOUSE Isoform 2 of Protein unc-13 homolog D OS=Mus musculus GN=Unc13d	0	0	0	1	0	0	0	3	1	0	0	0	2	1	0	0	0	0
c862	c862.a1	c862.a1.a1	sp|O88842|FGD3_MOUSE FYVE, RhoGEF and PH domain-containing protein 3 OS=Mus musculus GN=Fgd3 PE=1 SV=1	1	1	1	2	0	0	0	0	0	0	0	0	0	0	0	0	1	2
c863	c863.a1	c863.a1.a1	sp|P99027|RLA2_MOUSE 60S acidic ribosomal protein P2 OS=Mus musculus GN=Rplp2 PE=1 SV=3	0	0	0	0	0	0	0	0	4	1	0	0	0	2	1	0	0	0
c864	c864.a1	c864.a1.a1	sp|Q791V5|MTCH2_MOUSE Mitochondrial carrier homolog 2 OS=Mus musculus GN=Mtch2 PE=1 SV=1	0	0	0	0	0	0	1	0	1	1	0	0	0	0	0	1	4	0
c865	c865.a1	c865.a1.a1	sp|Q3UHX2|HAP28_MOUSE 28 kDa heat- and acid-stable phosphoprotein OS=Mus musculus GN=Pdap1 PE=1 SV=1	0	0	1	0	0	0	0	0	0	0	0	0	0	0	0	3	1	3
c866	c866.a1	c866.a1.a1	sp|Q9WUR2-2|ECI2_MOUSE Isoform 2 of Enoyl-CoA delta isomerase 2, mitochondrial OS=Mus musculus GN=Eci2	0	0	0	0	0	0	1	0	0	2	1	0	0	2	0	2	0	0
c867	c867.a1	c867.a1.a1	sp|Q8BGH2|SAM50_MOUSE Sorting and assembly machinery component 50 homolog OS=Mus musculus GN=Samm50 PE=1 SV=1	0	0	0	0	0	0	0	0	2	2	0	0	0	0	0	1	3	0
c868	c868.a1	c868.a1.a1	sp|Q6A065|CE170_MOUSE Centrosomal protein of 170 kDa OS=Mus musculus GN=Cep170 PE=1 SV=2	2	2	1	0	0	0	1	0	0	0	1	0	0	0	1	0	0	0
c869	c869.a1	c869.a1.a1	sp|P11688|ITA5_MOUSE Integrin alpha-5 OS=Mus musculus GN=Itga5 PE=1 SV=3	1	0	1	0	2	2	0	0	0	0	1	0	0	1	0	0	0	0
c870	c870.a1	c870.a1.a1	sp|Q91Z53|GRHPR_MOUSE Glyoxylate reductase/hydroxypyruvate reductase OS=Mus musculus GN=Grhpr PE=1 SV=1	1	1	0	1	0	0	2	0	0	0	0	0	0	2	0	0	1	0
c871	c871.a1	c871.a1.a1	sp|O55135|IF6_MOUSE Eukaryotic translation initiation factor 6 OS=Mus musculus GN=Eif6 PE=1 SV=2	1	0	3	0	0	0	0	0	1	0	0	0	0	0	0	1	0	2
c872	c872.a1	c872.a1.a1	sp|Q8R010|AIMP2_MOUSE Aminoacyl tRNA synthase complex-interacting multifunctional protein 2 OS=Mus musculus GN=Aimp2 PE=1 SV=2	1	1	1	2	1	0	0	0	0	1	0	0	0	0	0	0	1	0
c873	c873.a1	c873.a1.a1	sp|Q6PA06-2|ATLA2_MOUSE Isoform 2 of Atlastin-2 OS=Mus musculus GN=Atl2	1	1	0	1	0	0	0	0	1	1	0	0	0	2	0	0	0	1
c874	c874.a1	c874.a1.a1	sp|P52430|PON1_MOUSE Serum paraoxonase/arylesterase 1 OS=Mus musculus GN=Pon1 PE=1 SV=2	1	2	1	0	0	0	1	2	0	0	0	0	0	0	1	0	0	0
c875	c875.a1	c875.a1.a1	sp|Q921M4-2|GOGA2_MOUSE Isoform 2 of Golgin subfamily A member 2 OS=Mus musculus GN=Golga2	2	0	3	0	0	0	0	0	1	0	0	0	0	0	1	0	0	1
c876	c876.a1	c876.a1.a1	sp|Q3ULD5|MCCB_MOUSE Methylcrotonoyl-CoA carboxylase beta chain, mitochondrial OS=Mus musculus GN=Mccc2 PE=1 SV=1	0	0	1	1	0	0	1	0	1	0	0	0	0	0	1	2	0	1
c877	c877.a1	c877.a1.a1	sp|Q9JJ28|FLII_MOUSE Protein flightless-1 homolog OS=Mus musculus GN=Flii PE=1 SV=1	0	1	0	1	1	1	3	1	0	0	0	0	0	0	0	0	0	0
c878	c878.a1	c878.a1.a1	sp|P45878|FKBP2_MOUSE Peptidyl-prolyl cis-trans isomerase FKBP2 OS=Mus musculus GN=Fkbp2 PE=1 SV=1	2	1	1	1	0	0	0	0	2	0	0	0	0	0	0	0	0	1
c879	c879.a1	c879.a1.a1	sp|Q9D1P4|CHRD1_MOUSE Cysteine and histidine-rich domain-containing protein 1 OS=Mus musculus GN=Chordc1 PE=1 SV=1	0	1	1	2	2	0	0	0	0	0	0	0	0	0	0	0	1	1
c880	c880.a1	c880.a1.a1	sp|P38060|HMGCL_MOUSE Hydroxymethylglutaryl-CoA lyase, mitochondrial OS=Mus musculus GN=Hmgcl PE=1 SV=2	1	0	2	1	1	0	0	0	1	0	0	0	0	1	0	0	1	0
c881	c881.a1	c881.a1.a1	sp|P83510|TNIK_MOUSE Traf2 and NCK-interacting protein kinase OS=Mus musculus GN=Tnik PE=1 SV=2	3	0	1	2	0	0	0	0	0	0	0	1	0	0	0	0	0	0
c882	c882.a1	c882.a1.a1	sp|P62301|RS13_MOUSE 40S ribosomal protein S13 OS=Mus musculus GN=Rps13 PE=1 SV=2	0	0	0	0	0	0	0	0	2	0	0	0	0	2	3	0	0	0
c883	c883.a1	c883.a1.a1	sp|P62918|RL8_MOUSE 60S ribosomal protein L8 OS=Mus musculus GN=Rpl8 PE=1 SV=2	0	0	0	1	0	0	0	0	3	0	0	0	0	1	2	0	0	0
c884	c884.a1	c884.a1.a1	sp|Q9Z1R2|BAG6_MOUSE Large proline-rich protein BAG6 OS=Mus musculus GN=Bag6 PE=1 SV=1	1	0	1	2	1	0	0	0	0	0	1	0	0	0	0	1	0	0
c885	c885.a1	c885.a1.a1	sp|P31230|AIMP1_MOUSE Aminoacyl tRNA synthase complex-interacting multifunctional protein 1 OS=Mus musculus GN=Aimp1 PE=1 SV=2	1	2	2	0	0	0	1	0	0	1	0	0	0	0	0	0	0	0
c886	c886.a1	c886.a1.a1	sp|Q61753|SERA_MOUSE D-3-phosphoglycerate dehydrogenase OS=Mus musculus GN=Phgdh PE=1 SV=3	0	0	0	0	0	0	0	1	2	0	0	0	1	0	0	2	1	0
c887	c887.a1	c887.a1.a1	sp|P70372|ELAV1_MOUSE ELAV-like protein 1 OS=Mus musculus GN=Elavl1 PE=1 SV=2	0	2	0	0	1	1	1	0	0	0	0	0	0	1	1	0	0	0
c888	c888.a1	c888.a1.a1	sp|Q9QYA2|TOM40_MOUSE Mitochondrial import receptor subunit TOM40 homolog OS=Mus musculus GN=Tomm40 PE=1 SV=3	0	0	0	0	1	0	0	0	2	0	0	0	0	1	0	1	1	1
c889	c889.a1	c889.a1.a1	sp|Q8CHP8|PGP_MOUSE Glycerol-3-phosphate phosphatase OS=Mus musculus GN=Pgp PE=1 SV=1	2	2	2	0	0	0	0	0	0	0	0	1	0	0	0	0	0	0
c890	c890.a1	c890.a1.a1	sp|Q8BYW1-2|RHG25_MOUSE Isoform 2 of Rho GTPase-activating protein 25 OS=Mus musculus GN=Arhgap25	1	1	0	0	0	2	0	0	0	0	1	0	0	1	1	0	0	0
c891	c891.a1	c891.a1.a1	sp|P63276|RS17_MOUSE 40S ribosomal protein S17 OS=Mus musculus GN=Rps17 PE=1 SV=2	0	0	0	0	0	0	0	0	4	0	0	0	0	2	1	0	0	0
c892	c892.a1	c892.a1.a1	sp|Q9CQC7|NDUB4_MOUSE NADH dehydrogenase [ubiquinone] 1 beta subcomplex subunit 4 OS=Mus musculus GN=Ndufb4 PE=1 SV=3	0	0	0	0	0	0	1	0	1	0	0	0	0	2	0	0	2	1
c893	c893.a1	c893.a1.a1	sp|Q8BJW6-2|EIF2A_MOUSE Isoform 2 of Eukaryotic translation initiation factor 2A OS=Mus musculus GN=Eif2a	0	0	0	0	2	0	1	1	0	0	0	0	1	0	1	0	1	0
c894	c894.a1	c894.a1.a1	sp|Q8R5J9|PRAF3_MOUSE PRA1 family protein 3 OS=Mus musculus GN=Arl6ip5 PE=1 SV=2	0	0	0	1	0	0	0	1	0	0	2	0	1	0	0	1	1	0
c895	c895.a1	c895.a1.a1	sp|Q64516-1|GLPK_MOUSE Isoform 1 of Glycerol kinase OS=Mus musculus GN=Gk	0	0	1	0	0	0	1	0	0	1	0	0	0	0	0	1	2	1
c896	c896.a1	c896.a1.a1	sp|Q9CR16|PPID_MOUSE Peptidyl-prolyl cis-trans isomerase D OS=Mus musculus GN=Ppid PE=1 SV=3	2	0	1	2	1	0	0	0	0	0	0	0	0	0	0	0	0	1
c897	c897.a1	c897.a1.a1	sp|P0C605-2|KGP1_MOUSE Isoform Beta of cGMP-dependent protein kinase 1 OS=Mus musculus GN=Prkg1	0	1	0	1	1	0	0	2	0	0	1	0	0	0	0	1	0	0
c898	c898.a1	c898.a1.a1	sp|Q9DCJ9|NPL_MOUSE N-acetylneuraminate lyase OS=Mus musculus GN=Npl PE=1 SV=1	1	0	1	0	0	0	2	0	0	0	0	0	0	0	0	0	1	2
c899	c899.a1	c899.a1.a1	sp|Q91YJ2|SNX4_MOUSE Sorting nexin-4 OS=Mus musculus GN=Snx4 PE=1 SV=1	1	2	1	0	0	0	0	0	1	0	0	0	0	0	0	1	1	0
c900	c900.a1	c900.a1.a1	sp|Q9D1J1|NECP2_MOUSE Adaptin ear-binding coat-associated protein 2 OS=Mus musculus GN=Necap2 PE=1 SV=1	1	1	1	0	1	0	0	0	0	0	0	0	0	1	0	0	2	0
c901	c901.a1	c901.a1.a1	sp|Q6P9R2|OXSR1_MOUSE Serine/threonine-protein kinase OSR1 OS=Mus musculus GN=Oxsr1 PE=1 SV=1	2	2	1	0	1	0	1	0	0	0	0	0	0	0	0	0	0	0
c902	c902.a1	c902.a1.a1	sp|Q8BH59|CMC1_MOUSE Calcium-binding mitochondrial carrier protein Aralar1 OS=Mus musculus GN=Slc25a12 PE=1 SV=1	0	0	0	0	0	0	0	0	2	0	0	1	0	2	0	1	1	0
c903	c903.a1	c903.a1.a1	sp|P47911|RL6_MOUSE 60S ribosomal protein L6 OS=Mus musculus GN=Rpl6 PE=1 SV=3	0	0	0	1	0	0	0	0	3	0	0	0	0	2	1	0	0	0
c904	c904.a1	c904.a1.a1	sp|P15327|PMGE_MOUSE Bisphosphoglycerate mutase OS=Mus musculus GN=Bpgm PE=1 SV=2	0	0	0	0	0	0	0	0	0	0	0	0	0	0	2	2	1	1
c905	c905.a1	c905.a1.a1	sp|Q3ULJ0-2|GPD1L_MOUSE Isoform 2 of Glycerol-3-phosphate dehydrogenase 1-like protein OS=Mus musculus GN=Gpd1l	0	0	0	0	0	0	0	0	0	1	0	0	1	0	0	0	2	2
c906	c906.a1	c906.a1.a1	sp|P47758|SRPRB_MOUSE Signal recognition particle receptor subunit beta OS=Mus musculus GN=Srprb PE=1 SV=1	0	0	0	0	0	0	1	0	0	0	0	0	0	1	0	2	1	1
c907	c907.a1	c907.a1.a1	sp|P0C0A3|CHMP6_MOUSE Charged multivesicular body protein 6 OS=Mus musculus GN=Chmp6 PE=1 SV=2	0	0	0	0	0	0	0	0	1	0	0	0	0	2	1	1	0	1
c908	c908.a1	c908.a1.a1	sp|Q9QZ88-2|VPS29_MOUSE Isoform 2 of Vacuolar protein sorting-associated protein 29 OS=Mus musculus GN=Vps29	2	1	0	0	0	0	0	0	0	0	0	0	0	1	0	0	1	1
c909	c909.a1	c909.a1.a1	sp|P22892|AP1G1_MOUSE AP-1 complex subunit gamma-1 OS=Mus musculus GN=Ap1g1 PE=1 SV=3	0	2	0	0	0	0	2	0	0	1	0	0	0	0	0	0	1	0
c910	c910.a1	c910.a1.a1	sp|Q61035|SYHC_MOUSE Histidine--tRNA ligase, cytoplasmic OS=Mus musculus GN=Hars PE=1 SV=2	0	0	0	0	1	0	0	2	0	0	0	1	1	0	0	0	0	1
c911	c911.a1	c911.a1.a1	sp|Q9QXT0|CNPY2_MOUSE Protein canopy homolog 2 OS=Mus musculus GN=Cnpy2 PE=1 SV=1	0	1	0	0	0	0	0	0	1	0	0	1	0	1	0	0	0	2
c912	c912.a1	c912.a1.a1	sp|Q9QXC1|FETUB_MOUSE Fetuin-B OS=Mus musculus GN=Fetub PE=1 SV=1	1	0	1	0	1	0	0	2	0	0	1	0	0	0	0	0	0	0
c913	c913.a1	c913.a1.a1	sp|Q9CQZ5|NDUA6_MOUSE NADH dehydrogenase [ubiquinone] 1 alpha subcomplex subunit 6 OS=Mus musculus GN=Ndufa6 PE=1 SV=1	1	1	0	1	0	0	0	0	3	0	0	0	0	0	0	0	0	0
c914	c914.a1	c914.a1.a1	sp|P48678-2|LMNA_MOUSE Isoform C of Prelamin-A/C OS=Mus musculus GN=Lmna	0	0	0	2	1	0	1	0	1	0	0	0	0	1	0	0	0	0
c915	c915.a1	c915.a1.a1	sp|O08585|CLCA_MOUSE Clathrin light chain A OS=Mus musculus GN=Clta PE=1 SV=2	2	1	2	0	1	0	0	0	0	0	0	0	0	0	0	0	0	0
c916	c916.a1	c916.a1.a1	sp|P61079|UB2D3_MOUSE Ubiquitin-conjugating enzyme E2 D3 OS=Mus musculus GN=Ube2d3 PE=1 SV=1	1	2	0	0	0	0	0	0	0	0	0	0	0	0	0	1	1	1
c917	c917.a1	c917.a1.a1	sp|Q9CPQ8|ATP5L_MOUSE ATP synthase subunit g, mitochondrial OS=Mus musculus GN=Atp5l PE=1 SV=1	0	0	0	0	1	0	0	0	2	0	0	0	0	2	0	0	1	0
c918	c918.a1	c918.a1.a1	sp|P25444|RS2_MOUSE 40S ribosomal protein S2 OS=Mus musculus GN=Rps2 PE=1 SV=3	0	0	0	0	0	0	0	0	4	0	0	0	0	2	0	0	0	0
c919	c919.a1	c919.a1.a1	sp|O35381|AN32A_MOUSE Acidic leucine-rich nuclear phosphoprotein 32 family member A OS=Mus musculus GN=Anp32a PE=1 SV=1	0	0	0	0	0	0	0	0	2	1	0	0	0	1	0	1	0	1
c920	c920.a1	c920.a1.a1	sp|P62889|RL30_MOUSE 60S ribosomal protein L30 OS=Mus musculus GN=Rpl30 PE=1 SV=2	0	0	0	0	0	0	0	0	1	1	0	0	0	1	2	1	0	0
c921	c921.a1	c921.a1.a1	sp|Q61937|NPM_MOUSE Nucleophosmin OS=Mus musculus GN=Npm1 PE=1 SV=1	0	0	0	0	0	0	0	0	4	0	0	0	0	2	0	0	0	0
c922	c922.a1	c922.a1.a1	sp|Q6PHU5-2|SORT_MOUSE Isoform 2 of Sortilin OS=Mus musculus GN=Sort1	0	0	2	1	0	0	0	0	1	0	0	0	1	0	0	0	0	1
c923	c923.a1	c923.a1.a1	sp|P61087|UBE2K_MOUSE Ubiquitin-conjugating enzyme E2 K OS=Mus musculus GN=Ube2k PE=1 SV=3	1	0	0	0	0	0	1	0	0	1	0	0	0	0	0	2	0	1
c924	c924.a1	c924.a1.a1	sp|Q9CQW1|YKT6_MOUSE Synaptobrevin homolog YKT6 OS=Mus musculus GN=Ykt6 PE=1 SV=1	0	0	0	1	0	0	0	0	2	0	0	0	0	0	1	0	2	0
c925	c925.a1	c925.a1.a1	sp|Q9Z204-2|HNRPC_MOUSE Isoform C1 of Heterogeneous nuclear ribonucleoproteins C1/C2 OS=Mus musculus GN=Hnrnpc	0	0	0	0	0	0	0	0	2	0	0	0	0	2	0	1	0	1
c926	c926.a1	c926.a1.a1	sp|P29758|OAT_MOUSE Ornithine aminotransferase, mitochondrial OS=Mus musculus GN=Oat PE=1 SV=1	0	1	1	0	0	0	0	0	2	0	0	0	0	1	0	0	0	1
c927	c927.a1	c927.a1.a1	sp|P33622|APOC3_MOUSE Apolipoprotein C-III OS=Mus musculus GN=Apoc3 PE=1 SV=2	1	1	3	0	1	0	0	0	0	0	0	0	0	0	0	0	0	0
c928	c928.a1	c928.a1.a1	sp|Q6WVG3|KCD12_MOUSE BTB/POZ domain-containing protein KCTD12 OS=Mus musculus GN=Kctd12 PE=1 SV=1	0	0	0	0	0	0	0	0	2	0	0	0	0	1	0	1	1	1
c929	c929.a1	c929.a1.a1	sp|Q8BKC5-2|IPO5_MOUSE Isoform 2 of Importin-5 OS=Mus musculus GN=Ipo5	1	0	0	1	0	0	0	0	2	0	0	0	0	2	0	0	0	0
c930	c930.a1	c930.a1.a1	sp|Q148V7-2|K1468_MOUSE Isoform 2 of LisH domain and HEAT repeat-containing protein KIAA1468 OS=Mus musculus GN=Kiaa1468	1	2	2	1	0	0	0	0	0	0	0	0	0	0	0	0	0	0
c931	c931.a1	c931.a1.a1	sp|A2AIV2|VIR_MOUSE Protein virilizer homolog OS=Mus musculus GN=Kiaa1429 PE=1 SV=1	0	0	0	0	1	0	0	1	1	2	0	0	0	0	0	0	0	0
c932	c932.a1	c932.a1.a1	sp|Q8BNU0|ARMC6_MOUSE Armadillo repeat-containing protein 6 OS=Mus musculus GN=Armc6 PE=1 SV=1	2	1	0	1	1	0	0	0	0	0	0	0	0	0	0	0	0	0
c933	c933.a1	c933.a1.a1	sp|P62911|RL32_MOUSE 60S ribosomal protein L32 OS=Mus musculus GN=Rpl32 PE=1 SV=2	0	0	0	0	0	0	0	0	1	0	0	0	0	2	2	0	0	0
c934	c934.a1	c934.a1.a1	sp|O70274|TP4A2_MOUSE Protein tyrosine phosphatase type IVA 2 OS=Mus musculus GN=Ptp4a2 PE=1 SV=1	0	0	0	0	0	0	3	1	0	0	0	0	0	0	0	0	0	1
c935	c935.a1	c935.a1.a1	sp|P61358|RL27_MOUSE 60S ribosomal protein L27 OS=Mus musculus GN=Rpl27 PE=1 SV=2	0	0	0	0	0	0	0	0	2	0	0	0	0	2	1	0	0	0
c936	c936.a1	c936.a1.a1	sp|Q9CPT4|MYDGF_MOUSE Myeloid-derived growth factor OS=Mus musculus GN=Mydgf PE=1 SV=1	0	0	1	0	0	0	2	0	0	0	0	0	0	0	0	1	1	0
c937	c937.a1	c937.a1.a1	sp|Q9Z2D6-2|MECP2_MOUSE Isoform B of Methyl-CpG-binding protein 2 OS=Mus musculus GN=Mecp2	0	0	0	0	0	0	0	0	1	0	0	0	0	3	1	0	0	0
c938	c938.a1	c938.a1.a1	sp|P12970|RL7A_MOUSE 60S ribosomal protein L7a OS=Mus musculus GN=Rpl7a PE=1 SV=2	0	0	0	0	0	0	0	0	2	0	0	0	0	1	2	0	0	0
c939	c939.a1	c939.a1.a1	sp|Q9WUK2-2|IF4H_MOUSE Isoform Short of Eukaryotic translation initiation factor 4H OS=Mus musculus GN=Eif4h	0	0	0	0	0	0	0	0	1	0	0	0	0	2	0	2	0	0
c940	c940.a1	c940.a1.a1	sp|P35285|RB22A_MOUSE Ras-related protein Rab-22A OS=Mus musculus GN=Rab22a PE=1 SV=2	4	0	0	0	0	0	0	1	0	0	0	0	0	0	0	0	0	0
c941	c941.a1	c941.a1.a1	sp|P62900|RL31_MOUSE 60S ribosomal protein L31 OS=Mus musculus GN=Rpl31 PE=1 SV=1	0	0	0	0	0	0	0	0	2	0	0	0	0	2	1	0	0	0
c942	c942.a1	c942.a1.a1	sp|Q8BYP3|RHOF_MOUSE Rho-related GTP-binding protein RhoF OS=Mus musculus GN=Rhof PE=1 SV=1	0	0	0	0	0	2	0	0	2	0	0	0	1	0	0	0	0	0
c943	c943.a1	c943.a1.a1	sp|O70591|PFD2_MOUSE Prefoldin subunit 2 OS=Mus musculus GN=Pfdn2 PE=1 SV=2	0	0	1	0	0	1	1	0	0	0	0	0	0	0	2	0	0	0
c944	c944.a1	c944.a1.a1	sp|P70404|IDHG1_MOUSE Isocitrate dehydrogenase [NAD] subunit gamma 1, mitochondrial OS=Mus musculus GN=Idh3g PE=1 SV=1	0	0	0	0	1	0	0	0	1	0	0	0	0	2	0	1	0	0
c945	c945.a1	c945.a1.a1	sp|P24547|IMDH2_MOUSE Inosine-5'-monophosphate dehydrogenase 2 OS=Mus musculus GN=Impdh2 PE=1 SV=2	2	0	1	0	0	0	0	0	1	0	0	0	0	0	0	0	1	0
c946	c946.a1	c946.a1.a1	sp|Q9DBS5|KLC4_MOUSE Kinesin light chain 4 OS=Mus musculus GN=Klc4 PE=1 SV=1	1	0	0	0	0	0	0	0	0	0	1	0	0	0	0	0	3	0
c947	c947.a1	c947.a1.a1	sp|Q8VDW0|DX39A_MOUSE ATP-dependent RNA helicase DDX39A OS=Mus musculus GN=Ddx39a PE=1 SV=1	0	0	0	0	0	0	0	0	2	0	0	0	0	0	2	1	0	0
c948	c948.a1	c948.a1.a1	sp|Q9EQU5-2|SET_MOUSE Isoform 2 of Protein SET OS=Mus musculus GN=Set	0	0	0	0	0	0	0	0	2	0	0	0	0	1	0	1	1	0
c949	c949.a1	c949.a1.a1	sp|P50096|IMDH1_MOUSE Inosine-5'-monophosphate dehydrogenase 1 OS=Mus musculus GN=Impdh1 PE=1 SV=2	0	2	0	1	2	0	0	0	0	0	0	0	0	0	0	0	0	0
c950	c950.a1	c950.a1.a1	sp|Q91YT0|NDUV1_MOUSE NADH dehydrogenase [ubiquinone] flavoprotein 1, mitochondrial OS=Mus musculus GN=Ndufv1 PE=1 SV=1	0	1	0	1	0	0	0	0	0	0	0	0	0	0	0	1	2	0
c951	c951.a1	c951.a1.a1	sp|Q7TQ95|LNP_MOUSE Protein lunapark OS=Mus musculus GN=Lnp PE=1 SV=1	0	0	0	0	0	0	0	0	1	0	0	0	0	0	0	2	2	0
c952	c952.a1	c952.a1.a1	sp|Q62393-2|TPD52_MOUSE Isoform 2 of Tumor protein D52 OS=Mus musculus GN=Tpd52	2	0	2	0	0	0	1	0	0	0	0	0	0	0	0	0	0	0
c953	c953.a1	c953.a1.a1	sp|Q6ZWN5|RS9_MOUSE 40S ribosomal protein S9 OS=Mus musculus GN=Rps9 PE=1 SV=3	0	0	0	0	0	0	0	0	3	0	0	0	0	2	0	0	0	0
c954	c954.a1	c954.a1.a1	sp|Q8BL97-2|SRSF7_MOUSE Isoform 2 of Serine/arginine-rich splicing factor 7 OS=Mus musculus GN=Srsf7	0	0	0	0	0	0	0	0	2	0	0	0	0	1	0	1	0	0
c954	c954.a2	c954.a2.a1	sp|P84104-2|SRSF3_MOUSE Isoform Short of Serine/arginine-rich splicing factor 3 OS=Mus musculus GN=Srsf3	0	0	0	0	0	0	0	0	2	0	0	0	0	0	0	1	0	0
c955	c955.a1	c955.a1.a1	sp|Q9CXI5|MANF_MOUSE Mesencephalic astrocyte-derived neurotrophic factor OS=Mus musculus GN=Manf PE=1 SV=1	2	0	0	0	0	0	1	0	1	0	0	0	0	0	0	0	0	1
c956	c956.a1	c956.a1.a1	sp|P62849-2|RS24_MOUSE Isoform 2 of 40S ribosomal protein S24 OS=Mus musculus GN=Rps24	1	0	0	0	0	0	0	0	2	0	0	0	0	1	1	0	0	0
c957	c957.a1	c957.a1.a1	sp|Q8CBC4|CNST_MOUSE Consortin OS=Mus musculus GN=Cnst PE=1 SV=1	1	1	1	0	0	0	0	0	2	0	0	0	0	0	0	0	0	0
c958	c958.a1	c958.a1.a1	sp|Q80UY2-2|KCMF1_MOUSE Isoform 2 of E3 ubiquitin-protein ligase KCMF1 OS=Mus musculus GN=Kcmf1	2	1	1	0	1	0	0	0	0	0	0	0	0	0	0	0	0	0
c959	c959.a1	c959.a1.a1	sp|P51125-2|ICAL_MOUSE Isoform 2 of Calpastatin OS=Mus musculus GN=Cast	0	1	3	0	0	0	0	0	0	0	0	0	0	0	0	0	0	0
c960	c960.a1	c960.a1.a1	sp|Q7TSI3|PP6R1_MOUSE Serine/threonine-protein phosphatase 6 regulatory subunit 1 OS=Mus musculus GN=Ppp6r1 PE=1 SV=1	0	2	0	1	1	0	0	0	0	0	0	0	0	0	0	0	0	0
c961	c961.a1	c961.a1.a1	sp|P62751|RL23A_MOUSE 60S ribosomal protein L23a OS=Mus musculus GN=Rpl23a PE=1 SV=1	0	0	0	0	0	0	0	0	1	0	0	0	0	1	2	0	0	0
c962	c962.a1	c962.a1.a1	sp|Q9D024-2|CCD47_MOUSE Isoform 2 of Coiled-coil domain-containing protein 47 OS=Mus musculus GN=Ccdc47	0	0	0	1	0	0	1	0	2	0	0	0	0	0	0	0	0	0
c963	c963.a1	c963.a1.a1	sp|Q8BUK6|HOOK3_MOUSE Protein Hook homolog 3 OS=Mus musculus GN=Hook3 PE=1 SV=2	0	1	2	0	0	1	0	0	0	0	0	0	0	0	0	0	0	0
c964	c964.a1	c964.a1.a1	sp|P97352|S10AD_MOUSE Protein S100-A13 OS=Mus musculus GN=S100a13 PE=1 SV=1	0	1	0	0	0	0	1	0	2	0	0	0	0	0	0	0	0	0
c965	c965.a1	c965.a1.a1	sp|P62843|RS15_MOUSE 40S ribosomal protein S15 OS=Mus musculus GN=Rps15 PE=1 SV=2	0	0	0	0	0	0	0	0	2	0	0	0	0	2	0	0	0	0
c966	c966.a1	c966.a1.a1	sp|O88384|VTI1B_MOUSE Vesicle transport through interaction with t-SNAREs homolog 1B OS=Mus musculus GN=Vti1b PE=1 SV=1	0	1	0	0	0	0	0	0	2	1	0	0	0	0	0	0	0	0
c967	c967.a1	c967.a1.a1	sp|P47963|RL13_MOUSE 60S ribosomal protein L13 OS=Mus musculus GN=Rpl13 PE=1 SV=3	0	0	0	0	0	0	0	0	2	0	0	0	0	0	2	0	0	0
c968	c968.a1	c968.a1.a1	sp|Q6PDM2-2|SRSF1_MOUSE Isoform 2 of Serine/arginine-rich splicing factor 1 OS=Mus musculus GN=Srsf1	0	0	0	0	0	0	0	0	2	0	0	0	0	0	0	1	0	1
c969	c969.a1	c969.a1.a1	sp|P01831|THY1_MOUSE Thy-1 membrane glycoprotein OS=Mus musculus GN=Thy1 PE=1 SV=1	0	0	0	0	0	0	0	0	1	1	0	0	0	2	0	0	0	0
c970	c970.a1	c970.a1.a1	sp|P47962|RL5_MOUSE 60S ribosomal protein L5 OS=Mus musculus GN=Rpl5 PE=1 SV=3	0	0	0	0	0	0	0	0	4	0	0	0	0	0	0	0	0	0
c971	c971.a1	c971.a1.a1	sp|P09813|APOA2_MOUSE Apolipoprotein A-II OS=Mus musculus GN=Apoa2 PE=1 SV=2	0	2	1	0	1	0	0	0	0	0	0	0	0	0	0	0	0	0
c972	c972.a1	c972.a1.a1	sp|P67984|RL22_MOUSE 60S ribosomal protein L22 OS=Mus musculus GN=Rpl22 PE=1 SV=2	0	0	0	0	0	0	0	0	2	0	0	0	0	1	1	0	0	0
c973	c973.a1	c973.a1.a1	sp|P81117|NUCB2_MOUSE Nucleobindin-2 OS=Mus musculus GN=Nucb2 PE=1 SV=2	0	2	1	1	0	0	0	0	0	0	0	0	0	0	0	0	0	0
c974	c974.a1	c974.a1.a1	sp|P10833|RRAS_MOUSE Ras-related protein R-Ras OS=Mus musculus GN=Rras PE=1 SV=1	0	0	0	0	0	1	0	0	0	0	0	0	0	0	1	2	0	0
c975	c975.a1	c975.a1.a1	sp|Q62189|SNRPA_MOUSE U1 small nuclear ribonucleoprotein A OS=Mus musculus GN=Snrpa PE=1 SV=3	0	0	0	0	0	0	0	0	2	0	0	0	0	1	0	1	0	0
c976	c976.a1	c976.a1.a1	sp|P62281|RS11_MOUSE 40S ribosomal protein S11 OS=Mus musculus GN=Rps11 PE=1 SV=3	0	0	0	0	0	0	0	0	2	0	0	0	0	1	1	0	0	0
c977	c977.a1	c977.a1.a1	sp|Q9CWZ7|SNAG_MOUSE Gamma-soluble NSF attachment protein OS=Mus musculus GN=Napg PE=1 SV=1	0	0	0	0	0	0	0	0	0	0	0	0	0	1	0	2	1	0
c978	c978.a1	c978.a1.a1	sp|O08583-2|THOC4_MOUSE Isoform 2 of THO complex subunit 4 OS=Mus musculus GN=Alyref	0	0	0	0	0	0	0	0	1	0	0	0	0	2	1	0	0	0
c979	c979.a1	c979.a1.a1	sp|Q6ZWV7|RL35_MOUSE 60S ribosomal protein L35 OS=Mus musculus GN=Rpl35 PE=1 SV=1	0	0	0	0	0	0	0	0	1	0	0	0	0	3	0	0	0	0
c980	c980.a1	c980.a1.a1	sp|O88712-2|CTBP1_MOUSE Isoform 2 of C-terminal-binding protein 1 OS=Mus musculus GN=Ctbp1	1	0	0	2	1	0	0	0	0	0	0	0	0	0	0	0	0	0
c981	c981.a1	c981.a1.a1	sp|O70362|PHLD_MOUSE Phosphatidylinositol-glycan-specific phospholipase D OS=Mus musculus GN=Gpld1 PE=1 SV=1	0	1	0	0	0	0	0	3	0	0	0	0	0	0	0	0	0	0
c982	c982.a1	c982.a1.a1	sp|P11032-2|GRAA_MOUSE Isoform HF2 of Granzyme A OS=Mus musculus GN=Gzma	0	0	0	0	0	0	0	0	2	0	0	0	1	1	0	0	0	0
c983	c983.a1	c983.a1.a1	sp|Q9D8W5|PSD12_MOUSE 26S proteasome non-ATPase regulatory subunit 12 OS=Mus musculus GN=Psmd12 PE=1 SV=4	0	0	0	0	0	0	0	0	1	0	0	0	0	1	0	2	0	0
c984	c984.a1	c984.a1.a1	sp|P97290|IC1_MOUSE Plasma protease C1 inhibitor OS=Mus musculus GN=Serping1 PE=1 SV=3	1	0	0	0	0	0	1	2	0	0	0	0	0	0	0	0	0	0
c985	c985.a1	c985.a1.a1	sp|Q9CR62|M2OM_MOUSE Mitochondrial 2-oxoglutarate/malate carrier protein OS=Mus musculus GN=Slc25a11 PE=1 SV=3	0	0	0	0	0	0	0	0	2	0	0	0	0	0	0	1	1	0
c986	c986.a1	c986.a1.a1	sp|Q3U1J4|DDB1_MOUSE DNA damage-binding protein 1 OS=Mus musculus GN=Ddb1 PE=1 SV=2	0	0	0	0	1	0	0	0	2	0	0	0	0	0	0	0	1	0
c987	c987.a1	c987.a1.a1	sp|P04186|CFAB_MOUSE Complement factor B OS=Mus musculus GN=Cfb PE=1 SV=2	1	0	1	0	0	0	0	2	0	0	0	0	0	0	0	0	0	0
c988	c988.a1	c988.a1.a1	sp|Q3TDN2-2|FAF2_MOUSE Isoform 2 of FAS-associated factor 2 OS=Mus musculus GN=Faf2	0	0	0	0	0	0	0	0	1	0	0	0	0	0	0	2	1	0
c989	c989.a1	c989.a1.a1	sp|O35658|C1QBP_MOUSE Complement component 1 Q subcomponent-binding protein, mitochondrial OS=Mus musculus GN=C1qbp PE=1 SV=1	2	0	0	0	0	0	0	0	0	0	0	0	0	0	0	0	2	0
c990	c990.a1	c990.a1.a1	sp|Q9WUU7|CATZ_MOUSE Cathepsin Z OS=Mus musculus GN=Ctsz PE=1 SV=1	0	1	0	0	0	0	0	0	2	0	0	0	0	0	0	0	0	1
c991	c991.a1	c991.a1.a1	sp|Q9QWY8-2|ASAP1_MOUSE Isoform 2 of Arf-GAP with SH3 domain, ANK repeat and PH domain-containing protein 1 OS=Mus musculus GN=Asap1	1	0	2	0	0	0	1	0	0	0	0	0	0	0	0	0	0	0
c992	c992.a1	c992.a1.a1	sp|Q922Y1|UBXN1_MOUSE UBX domain-containing protein 1 OS=Mus musculus GN=Ubxn1 PE=1 SV=1	0	1	2	0	0	0	0	0	0	0	1	0	0	0	0	0	0	0
c993	c993.a1	c993.a1.a1	sp|Q91YI0|ARLY_MOUSE Argininosuccinate lyase OS=Mus musculus GN=Asl PE=1 SV=1	0	0	0	0	0	0	1	0	1	0	0	0	0	2	0	0	0	0
c994	c994.a1	c994.a1.a1	sp|Q9CR57|RL14_MOUSE 60S ribosomal protein L14 OS=Mus musculus GN=Rpl14 PE=1 SV=3	0	0	0	0	0	0	0	0	2	0	0	0	0	1	1	0	0	0
c995	c995.a1	c995.a1.a1	sp|P61961|UFM1_MOUSE Ubiquitin-fold modifier 1 OS=Mus musculus GN=Ufm1 PE=1 SV=1	0	0	2	0	0	0	1	0	0	0	0	0	0	0	0	0	1	0
c996	c996.a1	c996.a1.a1	sp|Q61419|CMAH_MOUSE Cytidine monophosphate-N-acetylneuraminic acid hydroxylase OS=Mus musculus GN=Cmah PE=1 SV=1	0	0	2	0	0	0	0	0	0	0	0	1	0	0	0	0	0	1
c997	c997.a1	c997.a1.a1	sp|Q8C7R4|UBA6_MOUSE Ubiquitin-like modifier-activating enzyme 6 OS=Mus musculus GN=Uba6 PE=1 SV=1	0	1	2	1	0	0	0	0	0	0	0	0	0	0	0	0	0	0
c998	c998.a1	c998.a1.a1	sp|Q9QYR9|ACOT2_MOUSE Acyl-coenzyme A thioesterase 2, mitochondrial OS=Mus musculus GN=Acot2 PE=1 SV=2	1	1	0	0	0	0	0	0	0	0	0	0	0	0	0	0	2	0
c999	c999.a1	c999.a1.a1	sp|P20065-2|TYB4_MOUSE Isoform Short of Thymosin beta-4 OS=Mus musculus GN=Tmsb4x	2	0	1	0	0	0	0	0	0	0	0	0	0	0	0	0	0	0
d1000	d1000.a1	d1000.a1.a1	sp|Q91VM5|RMXL1_MOUSE RNA binding motif protein, X-linked-like-1 OS=Mus musculus GN=Rbmxl1 PE=1 SV=1	0	0	0	0	0	0	0	0	3	0	0	0	0	0	0	0	0	0
d1001	d1001.a1	d1001.a1.a1	sp|Q9CY57-2|CHTOP_MOUSE Isoform 2 of Chromatin target of PRMT1 protein OS=Mus musculus GN=Chtop	0	0	0	0	0	0	0	0	2	0	0	0	0	1	0	0	0	0
d1002	d1002.a1	d1002.a1.a1	sp|Q8BZW8|NHLC2_MOUSE NHL repeat-containing protein 2 OS=Mus musculus GN=Nhlrc2 PE=1 SV=1	0	0	0	0	0	0	1	0	2	0	0	0	0	0	0	0	0	0
d1003	d1003.a1	d1003.a1.a1	sp|Q9Z1D1|EIF3G_MOUSE Eukaryotic translation initiation factor 3 subunit G OS=Mus musculus GN=Eif3g PE=1 SV=2	0	0	0	0	0	0	0	0	3	0	0	0	0	0	0	0	0	0
d1004	d1004.a1	d1004.a1.a1	sp|Q99K48|NONO_MOUSE Non-POU domain-containing octamer-binding protein OS=Mus musculus GN=Nono PE=1 SV=3	0	0	0	0	0	0	0	0	2	0	0	0	0	1	0	0	0	0
d1005	d1005.a1	d1005.a1.a1	sp|P97351|RS3A_MOUSE 40S ribosomal protein S3a OS=Mus musculus GN=Rps3a PE=1 SV=3	0	0	0	1	0	0	0	0	2	0	0	0	0	0	0	0	0	0
d1006	d1006.a1	d1006.a1.a1	sp|P40336-2|VP26A_MOUSE Isoform 2 of Vacuolar protein sorting-associated protein 26A OS=Mus musculus GN=Vps26a	0	0	0	0	0	0	2	0	0	0	0	0	0	0	0	0	1	0
d1007	d1007.a1	d1007.a1.a1	sp|Q8CBH5-2|MFSD6_MOUSE Isoform 2 of Major facilitator superfamily domain-containing protein 6 OS=Mus musculus GN=Mfsd6	0	0	2	0	0	0	0	1	0	0	0	0	0	0	0	0	0	0
d1008	d1008.a1	d1008.a1.a1	sp|Q64012-2|RALY_MOUSE Isoform 1 of RNA-binding protein Raly OS=Mus musculus GN=Raly	0	0	0	0	0	0	0	0	2	0	0	0	0	1	0	0	0	0
d1009	d1009.a1	d1009.a1.a1	sp|P36552|HEM6_MOUSE Oxygen-dependent coproporphyrinogen-III oxidase, mitochondrial OS=Mus musculus GN=Cpox PE=1 SV=2	0	0	0	0	0	0	2	0	0	0	0	0	0	0	1	0	0	0
d1010	d1010.a1	d1010.a1.a1	sp|P01867-2|IGG2B_MOUSE Isoform 2 of Ig gamma-2B chain C region OS=Mus musculus GN=Igh-3	0	0	0	0	1	0	2	0	0	0	0	0	0	0	0	0	0	0
d1011	d1011.a1	d1011.a1.a1	sp|Q8R404|MIC13_MOUSE MICOS complex subunit MIC13 OS=Mus musculus GN=Mic13 PE=1 SV=1	0	1	0	0	0	0	0	0	2	0	0	0	0	0	0	0	0	0
d1012	d1012.a1	d1012.a1.a1	sp|P17918|PCNA_MOUSE Proliferating cell nuclear antigen OS=Mus musculus GN=Pcna PE=1 SV=2	0	0	0	0	0	0	0	0	2	0	0	0	0	0	0	1	0	0
d1013	d1013.a1	d1013.a1.a1	sp|P16460|ASSY_MOUSE Argininosuccinate synthase OS=Mus musculus GN=Ass1 PE=1 SV=1	0	0	0	0	0	0	0	0	2	0	0	0	0	0	0	1	0	0
d1014	d1014.a1	d1014.a1.a1	sp|Q9JIG7|CCD22_MOUSE Coiled-coil domain-containing protein 22 OS=Mus musculus GN=Ccdc22 PE=1 SV=1	0	0	1	0	0	0	0	0	0	0	0	0	0	0	0	0	2	0
d1015	d1015.a1	d1015.a1.a1	sp|P14131|RS16_MOUSE 40S ribosomal protein S16 OS=Mus musculus GN=Rps16 PE=1 SV=4	0	0	0	0	0	0	0	0	2	0	0	0	0	1	0	0	0	0
d1016	d1016.a1	d1016.a1.a1	sp|P22907-2|HEM3_MOUSE Isoform 2 of Porphobilinogen deaminase OS=Mus musculus GN=Hmbs	2	1	0	0	0	0	0	0	0	0	0	0	0	0	0	0	0	0
d1017	d1017.a1	d1017.a1.a1	sp|Q3U487|HECD3_MOUSE E3 ubiquitin-protein ligase HECTD3 OS=Mus musculus GN=Hectd3 PE=1 SV=2	0	0	0	2	0	0	0	0	1	0	0	0	0	0	0	0	0	0
d1018	d1018.a1	d1018.a1.a1	sp|Q9CQ80|VPS25_MOUSE Vacuolar protein-sorting-associated protein 25 OS=Mus musculus GN=Vps25 PE=1 SV=1	2	0	0	1	0	0	0	0	0	0	0	0	0	0	0	0	0	0
d1019	d1019.a1	d1019.a1.a1	sp|Q99J45|NRBP_MOUSE Nuclear receptor-binding protein OS=Mus musculus GN=Nrbp1 PE=1 SV=1	0	2	0	0	1	0	0	0	0	0	0	0	0	0	0	0	0	0
d1020	d1020.a1	d1020.a1.a1	sp|P10649|GSTM1_MOUSE Glutathione S-transferase Mu 1 OS=Mus musculus GN=Gstm1 PE=1 SV=2	0	0	0	0	0	0	0	0	2	0	0	0	0	0	0	0	0	0
d1021	d1021.a1	d1021.a1.a1	sp|O55126|NIPS2_MOUSE Protein NipSnap homolog 2 OS=Mus musculus GN=Gbas PE=1 SV=1	0	0	0	0	0	0	0	0	0	2	0	0	0	0	0	0	0	0
d1022	d1022.a1	d1022.a1.a1	sp|P61514|RL37A_MOUSE 60S ribosomal protein L37a OS=Mus musculus GN=Rpl37a PE=1 SV=2	0	0	0	0	0	0	0	0	2	0	0	0	0	0	0	0	0	0
d1023	d1023.a1	d1023.a1.a1	sp|Q9CQ69|QCR8_MOUSE Cytochrome b-c1 complex subunit 8 OS=Mus musculus GN=Uqcrq PE=1 SV=3	0	0	0	0	0	0	0	0	2	0	0	0	0	0	0	0	0	0
d1024	d1024.a1	d1024.a1.a1	sp|P62320|SMD3_MOUSE Small nuclear ribonucleoprotein Sm D3 OS=Mus musculus GN=Snrpd3 PE=1 SV=1	0	0	0	0	0	0	0	0	2	0	0	0	0	0	0	0	0	0
d1025	d1025.a1	d1025.a1.a1	sp|Q8R081|HNRPL_MOUSE Heterogeneous nuclear ribonucleoprotein L OS=Mus musculus GN=Hnrnpl PE=1 SV=2	0	0	0	0	0	0	0	0	0	0	0	0	0	0	0	2	0	0
d1026	d1026.a1	d1026.a1.a1	sp|Q9CX56|PSMD8_MOUSE 26S proteasome non-ATPase regulatory subunit 8 OS=Mus musculus GN=Psmd8 PE=1 SV=2	0	0	0	0	0	0	0	0	0	0	0	0	0	0	0	2	0	0
d1027	d1027.a1	d1027.a1.a1	sp|Q9CWZ3-2|RBM8A_MOUSE Isoform 2 of RNA-binding protein 8A OS=Mus musculus GN=Rbm8a	0	0	0	0	0	0	0	0	2	0	0	0	0	0	0	0	0	0
d1028	d1028.a1	d1028.a1.a1	sp|Q9DB34|CHM2A_MOUSE Charged multivesicular body protein 2a OS=Mus musculus GN=Chmp2a PE=1 SV=1	0	0	0	0	0	0	0	0	2	0	0	0	0	0	0	0	0	0
d1029	d1029.a1	d1029.a1.a1	sp|Q80VQ1-3|LRRC1_MOUSE Isoform 3 of Leucine-rich repeat-containing protein 1 OS=Mus musculus GN=Lrrc1	0	0	2	0	0	0	0	0	0	0	0	0	0	0	0	0	0	0
d1030	d1030.a1	d1030.a1.a1	sp|Q9CRB2|NHP2_MOUSE H/ACA ribonucleoprotein complex subunit 2 OS=Mus musculus GN=Nhp2 PE=1 SV=1	0	0	0	0	0	0	0	0	0	0	0	0	0	2	0	0	0	0
d1031	d1031.a1	d1031.a1.a1	sp|Q8JZN5|ACAD9_MOUSE Acyl-CoA dehydrogenase family member 9, mitochondrial OS=Mus musculus GN=Acad9 PE=1 SV=2	0	0	0	0	0	0	0	0	0	0	0	0	0	0	0	0	2	0
d1032	d1032.a1	d1032.a1.a1	sp|Q6P5G6|UBXN7_MOUSE UBX domain-containing protein 7 OS=Mus musculus GN=Ubxn7 PE=1 SV=2	0	0	0	0	0	0	2	0	0	0	0	0	0	0	0	0	0	0
d1033	d1033.a1	d1033.a1.a1	sp|Q8CCS6-2|PABP2_MOUSE Isoform 2 of Polyadenylate-binding protein 2 OS=Mus musculus GN=Pabpn1	0	0	0	0	0	0	0	0	2	0	0	0	0	0	0	0	0	0
d1034	d1034.a1	d1034.a1.a1	sp|P51863|VA0D1_MOUSE V-type proton ATPase subunit d 1 OS=Mus musculus GN=Atp6v0d1 PE=1 SV=2	0	0	0	0	0	0	0	0	0	0	0	0	0	0	0	0	2	0
d1035	d1035.a1	d1035.a1.a1	sp|A3KGV1-6|ODFP2_MOUSE Isoform 6 of Outer dense fiber protein 2 OS=Mus musculus GN=Odf2	0	0	2	0	0	0	0	0	0	0	0	0	0	0	0	0	0	0
d1036	d1036.a1	d1036.a1.a1	sp|P58044|IDI1_MOUSE Isopentenyl-diphosphate Delta-isomerase 1 OS=Mus musculus GN=Idi1 PE=1 SV=1	0	0	0	0	0	0	0	0	0	0	0	0	0	0	0	0	2	0
d1037	d1037.a1	d1037.a1.a1	sp|Q9CXY6|ILF2_MOUSE Interleukin enhancer-binding factor 2 OS=Mus musculus GN=Ilf2 PE=1 SV=1	0	0	0	0	0	0	0	0	2	0	0	0	0	0	0	0	0	0
d1038	d1038.a1	d1038.a1.a1	sp|Q61703|ITIH2_MOUSE Inter-alpha-trypsin inhibitor heavy chain H2 OS=Mus musculus GN=Itih2 PE=1 SV=1	0	0	2	0	0	0	0	0	0	0	0	0	0	0	0	0	0	0
