# Supplementary material for: Differential Peripheral Proteomic Biosignature of Fluoxetine Response in a Mouse Model of Anxiety/Depression
Source: Front Cell Neurosci. 2017 Aug 16;11:237. doi: 10.3389/fncel.2017.00237 (PMC5561647; doi:10.3389/fncel.2017.00237)
Supplement: TABLE S4 — Proteins significantly differentially expressed after one-way ANOVA. Protein ID: A single reference to the protein in this grouping experiment (unique within a sample in individual mode); Cort: Corticosterone; Flx_NR: Fluoxetine non-responder; Flx_R: Fluoxetine responder. [file Table_4.XLSX]

## Sheet: Tableau ANOVA
	Supplemental Table 4
Protein ID	Symbol	Protein Name	Anova adjusted p-value (group effect)	Fold Change (Flx_R vs Cort)	Log Ratio (Flx_R vs Cort)	p-value (Flx_R vs Cort)		Fold Change (Flx_NR vs Cort)	Log Ratio (Flx_NR vs Cort)	p-value (Flx_NR vs Cort)		Fold Change (Flx_R p vs Flx_NR)	Log Ratio (Flx_R p vs Flx_NR)	p-value (Flx_R p vs Flx_NR)
Q64727	VCL	vinculin	6.59323e-19	0.552157	-0.856851	0.000226415		0.540685	-0.887139	0.000140307		1.02122	0.0302886	0.841029
B2RPV6	MMRN1	multimerin 1	3.47451e-10	0.16129	-2.63227	0.00014182		0.403226	-1.31034	0.00536397		0.4	-1.32193	0.0528891
Q3UZ39	LRRFIP1	LRR binding FLII interacting protein 1	1.1569e-08	0.111607	-3.1635	4.97574e-05		0.104167	-3.26303	4.51569e-06		1.07143	0.0995357	0.942428
P99024	TUBB	tubulin beta class I	1.36815e-08	0.602554	-0.730838	0.00282486		0.451583	-1.14694	0.000188159		1.33432	0.416099	0.0740868
Q8K1M6-2	DNM1L	dynamin 1 like	1.58268e-08	0.453668	-1.14029	0.00557323		0.236486	-2.08017	0.000338572		1.91837	0.939879	0.061778
P68372	TUBB4B	tubulin beta 4B class IVb	2.05461e-08	0.576037	-0.795767	0.00167347		0.479391	-1.06073	0.000385975		1.2016	0.264959	0.217588
O08808	DIAPH1	diaphanous related formin 1	1.35059e-07	0.164835	-2.6009	0.000101837		0.213675	-2.22651	0.000283746		0.771429	-0.374396	0.643381
Q64324	STXBP2	syntaxin binding protein 2	1.82456e-07	0.498339	-1.0048	0.000575898		0.310078	-1.6893	1.92179e-05		1.60714	0.684498	0.024616
Q8BWG8-2	ARRB1	arrestin beta 1	2.28731e-07	0.379939	-1.39616	0.000603812		0.159574	-2.6477	5.119e-06		2.38095	1.25154	0.0742833
P07758	SERPINA1	serpin family A member 1	3.85287e-07	0.495392	-1.01336	0.00283502		0.228495	-2.12977	5.40982e-05		2.16807	1.11641	0.0268199
P52480-2	PKM	pyruvate kinase, muscle	6.21675e-07	0.72407	-0.465798	0.0125501		0.528919	-0.91888	0.000482871		1.36896	0.453082	0.01562
P07759	SERPINA3	serpin family A member 3	6.21675e-07	0.412088	-1.27898	0.000734263		0.34188	-1.54844	0.000279912		1.20536	0.269461	0.585489
Q99JI6	RAP1B	RAP1B, member of RAS oncogene family	1.82573e-06	0.652381	-0.616213	0.0140568		0.466667	-1.09954	0.00082907		1.39796	0.483322	0.0483152
Q9D6F9	TUBB4A	tubulin beta 4A class IVa	2.09713e-06	0.567644	-0.816941	0.00173851		0.502208	-0.993645	0.000444329		1.1303	0.176704	0.422195
O54834-3	ARHGAP6	Rho GTPase activating protein 6	2.32042e-06	0.357143	-1.48543	0.00833129		0.0595238	-4.07039	0.000675947		6	2.58496	0.0131778
P22599	SERPINA1	serpin family A member 1	4.00737e-06	0.415584	-1.26679	0.00195458		0.257576	-1.95693	0.000262776		1.61345	0.690145	0.157041
Q00898	SERPINA1	serpin family A member 1	4.00737e-06	0.446429	-1.1635	0.0174851		0.252976	-1.98293	0.0029592		1.76471	0.819428	0.0624797
Q9CWF2	TUBB2B	tubulin beta 2B class IIb	6.376e-06	0.613445	-0.704993	0.00262214		0.534314	-0.904241	0.000766927		1.1481	0.199248	0.266444
P52480	PKM	pyruvate kinase, muscle	6.40897e-06	0.758339	-0.399086	0.0239787		0.565345	-0.822796	0.00103524		1.34137	0.42371	0.00797445
O35143	ATPIF1	ATPase inhibitory factor 1	7.64842e-06	0.133929	-2.90046	0.00422448		0	-5	0.00164407		Inf	5	0.211821
P70460	VASP	vasodilator-stimulated phosphoprotein	1.00369e-05	0.555556	-0.847997	0.00917039		0.324074	-1.6256	0.0010264		1.71429	0.777608	0.0147502
Q9JJZ2	TUBA8	tubulin alpha 8	1.21261e-05	0.653924	-0.612806	0.00536243		0.487089	-1.03774	3.02573e-05		1.34251	0.424936	0.0464379
Q61768	KIF5B	kinesin family member 5B	1.34102e-05	0.0840336	-3.57289	0.00539544		0.0490196	-4.3505	0.00594021		1.71429	0.777608	0.7375
P26041	MSN	moesin	1.43347e-05	0.581633	-0.78182	0.0236844		0.321429	-1.63743	0.000385183		1.80952	0.85561	0.0549799
Q7TMM9	TUBB2A	tubulin beta 2A class IIa	1.45489e-05	0.631709	-0.662667	0.002575		0.549133	-0.864773	0.000602956		1.15038	0.202105	0.236275
Q64442	SORD	sorbitol dehydrogenase	2.07291e-05	0.647619	-0.626783	0.0394701		0.344444	-1.53766	0.00109927		1.88018	0.910874	0.0100249
Q99JP6-2	HOMER3	homer scaffolding protein 3	2.11246e-05	0.630252	-0.665999	0.121069		0	-5	4.16077e-05		Inf	5	0.00257709
O88342	WDR1	WD repeat domain 1	2.16234e-05	0.598639	-0.740241	0.00726248		0.436508	-1.19592	0.000529667		1.37143	0.455679	0.0915439
Q921U8-2	SMTN	smoothelin	2.86233e-05	0.178571	-2.48543	0.000182151		0.138889	-2.848	0.000120523		1.28571	0.36257	0.728787
Q61029-3	TMPO	thymopoietin	3.61129e-05	Inf	5	0.206731		NA	NA	NA		Inf	5	0.164237
Q62523	ZYX	zyxin	5.01605e-05	0.617433	-0.695645	0.0022189		0.480226	-1.05821	1.10127e-05		1.28571	0.36257	0.112244
Q01853	VCP	valosin containing protein	5.66124e-05	0.752991	-0.409296	0.00781179		0.578818	-0.788819	6.97526e-07		1.30091	0.379523	0.0169976
Q8BGG7	UBASH3B	ubiquitin associated and SH3 domain containing B	6.43423e-05	0.47619	-1.07039	0.00932733		0.321637	-1.63649	0.000327268		1.48052	0.566103	0.344447
Q00897	SERPINA1	serpin family A member 1	6.97962e-05	0.444444	-1.16993	0.0183088		0.259259	-1.94753	0.00181802		1.71429	0.777608	0.184869
O35601	FYB	FYN binding protein	8.44423e-05	0.580357	-0.784987	0.0294013		0.338542	-1.56259	0.00179687		1.71429	0.777608	0.0429396
Q8BY89-2	SLC44A2	solute carrier family 44 member 2	0.000111329	7.61905	2.92961	0.00461372		2.22222	1.152	0.291934		3.42857	1.77761	0.0103013
Q99KN9	CLINT1	clathrin interactor 1	0.000119722	0.739796	-0.434801	0.219314		0.14881	-2.74846	1.59713e-05		4.97143	2.31366	0.00593877
P01898	HLA-A	major histocompatibility complex, class I, A	0.000129917	0.400697	-1.31942	0.00054109		0.264228	-1.92015	0.000121423		1.51648	0.60073	0.235534
P05064	ALDOA	aldolase, fructose-bisphosphate A	0.000130468	0.588531	-0.764809	3.98184e-05		0.580986	-0.783425	2.27753e-05		1.01299	0.0186157	0.882184
Q78PY7	SND1	staphylococcal nuclease and tudor domain containing 1	0.000133977	0.340136	-1.55582	0.00593595		0.31746	-1.65535	0.00582052		1.07143	0.0995357	0.857558
Q99MS7-2	EHBP1L1	EH domain binding protein 1-like 1	0.000139227	0.314286	-1.66985	0.000879476		0.133333	-2.90689	9.15111e-07		2.35714	1.23704	0.242258
P29699	AHSG	alpha 2-HS glycoprotein	0.000152916	0.450311	-1.15101	0.0105109		0.289855	-1.7866	0.00775701		1.55357	0.635589	0.295495
O88668	CREG1	cellular repressor of E1A stimulated genes 1	0.000152916	0.119048	-3.07039	0.00570329		0	-5	0.00164407		Inf	5	0.377374
Q9WU78-3	PDCD6IP	programmed cell death 6 interacting protein	0.000163081	0.576037	-0.795767	0.00436286		0.349462	-1.51679	4.13066e-06		1.64835	0.721024	0.0571886
Q76MZ3	PPP2R1A	protein phosphatase 2 scaffold subunit Aalpha	0.000186942	0.612245	-0.707819	0.0390845		0.289116	-1.79028	0.000637023		2.11765	1.08246	0.00847641
Q99MS7	EHBP1L1	EH domain binding protein 1-like 1	0.000197818	0.297619	-1.74846	0.00117809		0.138889	-2.848	3.36941e-06		2.14286	1.09954	0.320344
P56399	USP5	ubiquitin specific peptidase 5	0.000197818	0.460048	-1.12014	0.000126175		0.381356	-1.39079	0.000201801		1.20635	0.270648	0.311376
Q01339	APOH	apolipoprotein H	0.000199984	0.270936	-1.88398	0.00651623		0.229885	-2.12102	0.009869		1.17857	0.237039	0.762811
P80317	CCT6A	chaperonin containing TCP1 subunit 6A	0.000205529	0.541872	-0.883976	0.00238574		0.344828	-1.53605	4.77761e-06		1.57143	0.652077	0.0839409
O08742	GP5	glycoprotein V platelet	0.000222107	0.315126	-1.666	0.0014771		0.269608	-1.89107	0.00144632		1.16883	0.225067	0.627817
Q5PR69-2	C530008M17RIK	RIKEN cDNA C530008M17 gene	0.000265209	0.0892857	-3.48543	0.000266711		0.15625	-2.67807	0.00121388		0.571429	-0.807355	0.471035
O55222	ILK	integrin linked kinase	0.000265209	0.559006	-0.839064	0.00215866		0.565217	-0.823122	0.00205027		0.989011	-0.0159415	0.933944
Q99JT2	STK26	serine/threonine protein kinase 26	0.000265209	0.263158	-1.926	0.000978028		0.0877193	-3.51096	1.42874e-05		3	1.58496	0.219888
P80314	CCT2	chaperonin containing TCP1 subunit 2	0.000295054	0.871985	-0.197625	0.420902		0.443723	-1.17227	2.86595e-05		1.96516	0.974644	0.010755
A2AQ07	TUBB1	tubulin beta 1 class VI	0.000295054	0.721024	-0.47188	0.00591828		0.628931	-0.669027	0.000733753		1.14643	0.197146	0.1357
P30681	HMGB2	high mobility group box 2	0.000365306	Inf	5	0.247347		NA	NA	NA		Inf	5	0.202224
P11247	MPO	myeloperoxidase	0.000365306	Inf	5	0.319787		NA	NA	NA		Inf	5	0.272322
Q7TPR4	ACTN1	actinin alpha 1	0.000423048	0.849802	-0.234801	0.249542		0.655468	-0.609403	0.00464334		1.29648	0.374603	0.0464298
P17182	ENO1	enolase 1	0.000467459	0.66416	-0.590396	0.00959311		0.519006	-0.946177	0.000470227		1.27968	0.355781	0.115983
P40124	CAP1	adenylate cyclase associated protein 1	0.000470586	0.693153	-0.528754	0.00253616		0.601578	-0.733177	0.000684771		1.15222	0.204422	0.188299
Q9DBR7-2	PPP1R12A	protein phosphatase 1 regulatory subunit 12A	0.000497865	0.408163	-1.29278	0.00116517		0.261905	-1.93289	9.4142e-05		1.55844	0.640104	0.196359
P58774-2	TPM2	tropomyosin 2, beta	0.000500965	0.491651	-1.02429	0.000294214		0.508658	-0.975232	3.55706e-06		0.966565	-0.0490608	0.849456
Q8K2B3	SDHA	succinate dehydrogenase complex flavoprotein subunit A	0.000560551	0.505952	-0.982926	0.0374176		0.138889	-2.848	0.000235149		3.64286	1.86507	0.0511593
Q8BGD9	EIF4B	eukaryotic translation initiation factor 4B	0.00060088	0.297619	-1.74846	0.0190386		0	-5	0.000553397		Inf	5	0.0948384
Q01730	RSU1	Ras suppressor protein 1	0.000614668	0.738916	-0.436517	0.0380905		0.373563	-1.42058	6.40093e-05		1.97802	0.984058	0.00193796
P21107-2	TPM3	tropomyosin 3	0.000614668	0.627551	-0.672195	0.00061629		0.60119	-0.734106	0.000324969		1.04385	0.0619106	0.74105
O70400	PDLIM1	PDZ and LIM domain 1	0.000727977	0.906183	-0.142125	0.600992		0.447761	-1.1592	0.00536397		2.02381	1.01707	0.0048847
P17225	PTBP1	polypyrimidine tract binding protein 1	0.000727977	1.33929	0.421464	0.563309		0	-5	0.0161107		Inf	5	0.00990138
Q60597-3	OGDH	oxoglutarate dehydrogenase	0.000732918	0.336134	-1.57289	0.000292746		0.318627	-1.65006	0.000155667		1.05495	0.0771679	0.809529
Q6P9Q4	FHOD1	formin homology 2 domain containing 1	0.000788102	Inf	5	0.00789769		Inf	5	0.186447		2.42857	1.28011	0.134017
Q60631	GRB2	growth factor receptor bound protein 2	0.00080128	0.491071	-1.026	0.130559		0.0520833	-4.26303	0.00797844		9.42857	3.23704	0.0256567
Q99JW4	LIMS1	LIM zinc finger domain containing 1	0.000998091	0.55332	-0.853814	0.020632		0.457746	-1.12738	0.00727983		1.20879	0.273565	0.468976
P50516	ATP6V1A	ATPase H+ transporting V1 subunit A	0.00123707	0.547619	-0.868755	0.0772806		0.222222	-2.16993	0.00130247		2.46429	1.30117	0.0955702
Q9DBG6	RPN2	ribophorin II	0.00127961	2.95918	1.5652	0.0257617		0.595238	-0.748461	0.282543		4.97143	2.31366	0.00704706
Q03734	SERPINA3	serpin family A member 3	0.00127961	0.450311	-1.15101	0.0071142		0.380435	-1.39428	0.00319722		1.18367	0.243271	0.722172
Q60605-2	MYL6	myosin light chain 6	0.00129633	0.564374	-0.825277	0.00241839		0.504115	-0.988175	0.00133464		1.11953	0.162898	0.216415
P54775	PSMC4	proteasome 26S subunit, ATPase 4	0.00129847	0.324675	-1.62293	0.0446693		0	-5	0.00237685		Inf	5	0.0948384
O54734	DDOST	dolichyl-diphosphooligosaccharide--protein glycosyltransferase non-catalytic subunit	0.00138983	9.28571	3.21501	0.00742405		4.58333	2.1964	0.0709454		2.02597	1.01862	0.0972193
P28474	ADH5	alcohol dehydrogenase 5 (class III), chi polypeptide	0.00139628	Inf	5	0.0182021		Inf	5	0.103888		3.21429	1.6845	0.0760116
Q01102	SELP	selectin P	0.00155117	0.285714	-1.80735	0.00268307		0.266667	-1.90689	0.000435234		1.07143	0.0995357	0.915035
P12388	SERPINB2	serpin family B member 2	0.00160451	3.92857	1.974	0.00102229		2.29167	1.1964	0.0178214		1.71429	0.777608	0.0325049
P63038	HSPD1	heat shock protein family D (Hsp60) member 1	0.00169701	0.75974	-0.396422	0.103195		0.537879	-0.894647	0.00188362		1.41247	0.498225	0.0421453
P14211	CALR	calreticulin	0.00173435	0.791925	-0.336563	0.231072		0.507246	-0.979241	0.00195672		1.56122	0.642678	0.0498867
P97300-1	NPTN	neuroplastin	0.00173435	5	2.32193	0.0183154		0.833333	-0.263034	0.824345		6	2.58496	0.0105772
Q62093	SRSF2	serine and arginine rich splicing factor 2	0.00173476	Inf	5	0.0670623		NA	NA	NA		Inf	5	0.0445226
Q6IRU2	TPM4	tropomyosin 4	0.00175587	0.700461	-0.513624	0.0114483		0.61828	-0.693669	0.000445642		1.13292	0.180045	0.284555
Q9WUM4	CORO1C	coronin 1C	0.00178736	0.319549	-1.64589	0.000165048		0.570175	-0.810522	0.0142513		0.56044	-0.835369	0.103998
Q9DBG3-2	AP2B1	adaptor-related protein complex 2, beta 1 subunit	0.00190642	2.98701	1.5787	0.00610664		1.28788	0.364997	0.473997		2.31933	1.21371	0.00950343
Q3TBD2	ARHGAP45	Rho GTPase activating protein 45	0.0020366	0.331633	-1.59234	3.21289e-05		0.297619	-1.74846	9.15207e-05		1.11429	0.156119	0.656995
Q9ESB3	HRG	histidine-rich glycoprotein	0.0020366	0.257143	-1.95936	0.00412397		0.333333	-1.58496	0.0242816		0.771429	-0.374396	0.669162
O08788-2	DCTN1	dynactin subunit 1	0.0020747	0.227273	-2.1375	0.000496326		0.30303	-1.72247	0.00201535		0.75	-0.415037	0.621845
P13020-2	GSN	gelsolin	0.0020747	0.719178	-0.475579	0.0282795		0.605023	-0.724939	0.000893685		1.18868	0.249359	0.190968
Q9JM14	NT5C	5', 3'-nucleotidase, cytosolic	0.00209076	0.15873	-2.65535	0.00833316		0	-5	0.00279795		Inf	5	0.181893
P54728	RAD23B	RAD23 homolog B, nucleotide excision repair protein	0.00209076	0.15873	-2.65535	0.00833316		0	-5	0.000475054		Inf	5	0.377374
P07309	TTR	transthyretin	0.00209076	0.225564	-2.14839	0.00497273		0.219298	-2.18903	0.00898186		1.02857	0.040642	0.915035
Q9CQI6	COTL1	coactosin like F-actin binding protein 1	0.00209248	0.238095	-2.07039	0.00109289		0.111111	-3.16993	0.000286674		2.14286	1.09954	0.320344
Q08761	PROS1	protein S (alpha)	0.00209248	1.19048	0.251539	0.535441		0.37037	-1.43296	0.00193152		3.21429	1.6845	0.00698493
P58771-2	TPM1	tropomyosin 1, alpha	0.00212333	0.559006	-0.839064	0.00192901		0.483092	-1.04963	0.000119805		1.15714	0.210567	0.460745
Q91XD2	LIMS2	LIM zinc finger domain containing 2	0.00212529	0.382653	-1.38589	0.0317878		0.267857	-1.90046	0.00518643		1.42857	0.514573	0.576591
P56480	ATP5B	ATP synthase, H+ transporting, mitochondrial F1 complex, beta polypeptide	0.00213098	0.782779	-0.353323	0.126237		0.599315	-0.738613	0.0148555		1.30612	0.38529	0.0268027
P62880	GNB2	G protein subunit beta 2	0.00219974	0.619048	-0.691878	0.0876797		0.351852	-1.50696	0.00535136		1.7594	0.815082	0.059474
P11499	HSP90AB1	heat shock protein 90 alpha family class B member 1	0.00241279	0.858396	-0.220285	0.292757		0.570175	-0.810522	9.0391e-05		1.50549	0.590237	0.0295505
Q8R001-2	MAPRE2	microtubule-associated protein, RP/EB family, member 2	0.00241279	0.459184	-1.12286	0.0553514		0.0595238	-4.07039	0.0010859		7.71429	2.94753	0.040513
Q9WVA4	TAGLN2	transgelin 2	0.00241279	0.578571	-0.789433	0.00660737		0.608333	-0.717066	0.0166191		0.951076	-0.072367	0.488793
Q03265	ATP5A1	ATP synthase, H+ transporting, mitochondrial F1 complex, alpha subunit 1, cardiac muscle	0.002539	0.802781	-0.316921	0.151327		0.560472	-0.835286	1.20419e-05		1.43233	0.518365	0.0544844
P11352	GPX1	glutathione peroxidase 1	0.002539	0.969388	-0.0448542	0.929764		0.119048	-3.07039	0.000199791		8.14286	3.02554	0.0157295
P80313	CCT7	chaperonin containing TCP1 subunit 7	0.00264231	2.67857	1.42146	0.00520777		1.5625	0.643856	0.242407		1.71429	0.777608	0.0522081
P51660	HSD17B4	hydroxysteroid 17-beta dehydrogenase 4	0.00264231	1.03896	0.0551416	0.897313		0.265152	-1.91511	0.000683596		3.91837	1.97025	0.0112255
P14733	LMNB1	lamin B1	0.00264231	Inf	5	0.156509		Inf	5	0.0738115		3.71429	1.89308	0.249887
P68373	TUBA1C	tubulin alpha 1c	0.00272252	0.866071	-0.207442	0.228417		0.630208	-0.666099	0.000304933		1.37426	0.458657	0.0137575
Q9CQ60	PGLS	6-phosphogluconolactonase	0.00293083	0.401786	-1.3155	0.0280675		0.104167	-3.26303	0.00157371		3.85714	1.94753	0.140303
P33622	APOC3	apolipoprotein C-III	0.00303459	0	-5	0.0143361		0	-5	0.0238564		NA	NA	NA
P09103	P4HB	prolyl 4-hydroxylase subunit beta	0.00304905	0.706522	-0.501194	0.0423373		0.525362	-0.928615	0.00307258		1.34483	0.427421	0.066653
P18760	CFL1	cofilin 1	0.00324096	0.980952	-0.027745	0.893151		0.544444	-0.877143	0.00477235		1.80175	0.849398	0.00654866
Q9JIW9	RALB	RAS like proto-oncogene B	0.0034172	Inf	5	0.0290688		Inf	5	0.0543442		1.71429	0.777608	0.340239
Q64518-3	ATP2A3	ATPase sarcoplasmic/endoplasmic reticulum Ca2+ transporting 3	0.0035704	0.808081	-0.307429	0.309102		0.547138	-0.870023	0.0245777		1.47692	0.562595	0.0645142
Q00623	APOA1	apolipoprotein A1	0.00357163	0.3861	-1.37295	0.0139509		0.427928	-1.22456	0.0143348		0.902256	-0.148392	0.756515
P61750	ARF4	ADP ribosylation factor 4	0.00357163	0.5	-1	0.0282887		0.277778	-1.848	0.000868214		1.8	0.847997	0.156635
Q9JHK5	PLEK	pleckstrin	0.00367581	0.595238	-0.748461	0.0152688		0.574074	-0.800691	0.00282303		1.03687	0.05223	0.840051
Q9JKR6	HYOU1	hypoxia up-regulated 1	0.00371704	0.455927	-1.13313	0.0362703		0.460993	-1.11718	0.0152282		0.989011	-0.0159415	0.975666
O08538	ANGPT1	angiopoietin 1	0.0037338	0.238095	-2.07039	0.00296462		0.486111	-1.04064	0.059468		0.489796	-1.02975	0.236939
P60766	CDC42	cell division cycle 42	0.00374542	0.680272	-0.555816	0.078121		0.357143	-1.48543	0.000475054		1.90476	0.929611	0.0419192
Q9D6R2	IDH3A	isocitrate dehydrogenase 3 (NAD(+)) alpha	0.00374542	1.36905	0.453173	0.516647		0.208333	-2.26303	0.0364467		6.57143	2.71621	0.0221213
Q9R1P4	PSMA1	proteasome subunit alpha 1	0.00374542	0.515873	-0.954912	0.072882		0.138889	-2.848	0.00308337		3.71429	1.89308	0.0560698
Q8VDM4	PSMD2	proteasome 26S subunit, non-ATPase 2	0.00374542	3.21429	1.6845	0.000953806		0.833333	-0.263034	0.746015		3.85714	1.94753	0.000599528
Q9QYJ0	DNAJA2	DnaJ heat shock protein family (Hsp40) member A2	0.00395457	0.892857	-0.163499	0.762861		0	-5	4.888e-05		Inf	5	0.0107321
Q9QXY6	EHD3	EH domain containing 3	0.00416718	0.615385	-0.70044	0.0223015		0.474359	-1.07595	0.00444715		1.2973	0.375509	0.160837
P16381	D1PAS1	DNA segment, Chr 1, Pasteur Institute 1	0.00419968	0.494505	-1.01594	0.054504		0.0641026	-3.96347	0.000838298		7.71429	2.94753	0.021954
Q9QUM0	ITGA2B	integrin subunit alpha 2b	0.00437502	0.861269	-0.215465	0.161224		0.716005	-0.481959	0.00256653		1.20288	0.266494	0.0483152
Q9D0E1-2	HNRNPM	heterogeneous nuclear ribonucleoprotein M	0.00441099	Inf	5	0.0328019		Inf	5	0.389283		8.57143	3.09954	0.0408416
Q6PDL0	DYNC1LI2	dynein cytoplasmic 1 light intermediate chain 2	0.00480714	0.47619	-1.07039	0.166713		0	-5	0.0238564		Inf	5	0.000180934
O35643	AP1B1	adaptor related protein complex 1 beta 1 subunit	0.00505623	2.03008	1.02153	0.0321343		0.877193	-0.189034	0.683503		2.31429	1.21057	0.0124998
Q9ES97-2	RTN3	reticulon 3	0.00508893	12.8571	3.6845	0.00273163		10.8333	3.43741	0.0119421		1.18681	0.247093	0.586518
Q80TH2-1	ERBIN	erbb2 interacting protein	0.00518361	0.590062	-0.761061	0.00507877		0.398551	-1.32716	0.000588372		1.48052	0.566103	0.0203751
A6X935	ITIH4	inter-alpha-trypsin inhibitor heavy chain family member 4	0.00532971	0.549451	-0.863938	0.140075		0.363248	-1.46097	0.0417859		1.51261	0.597035	0.247515
P39876	TIMP3	TIMP metallopeptidase inhibitor 3	0.00558445	2.61905	1.38904	0.0343972		1.55556	0.63743	0.326541		1.68367	0.751612	0.0973625
Q02819	NUCB1	nucleobindin 1	0.00565398	0.47619	-1.07039	0.0448863		0.111111	-3.16993	0.000872957		4.28571	2.09954	0.052717
P49722	PSMA2	proteasome subunit alpha 2	0.00579461	0.544218	-0.877744	0.107661		0.198413	-2.33342	0.00587436		2.74286	1.45568	0.0677053
Q5SXY1-2	SPECC1	sperm antigen with calponin homology and coiled-coil domains 1	0.00579461	0.142857	-2.80735	0.000537334		0.0833333	-3.58496	0.000435234		1.71429	0.777608	0.646233
P47811-3	MAPK14	mitogen-activated protein kinase 14	0.00587677	0.357143	-1.48543	0.00846131		0.185185	-2.43296	0.00413976		1.92857	0.947533	0.284563
P35564	CANX	calnexin	0.0058811	0.923345	-0.115058	0.549357		0.558943	-0.839227	0.00966813		1.65195	0.724168	0.00591187
P61205	ARF3	ADP ribosylation factor 3	0.0059377	0.842491	-0.247267	0.459874		0.384615	-1.37851	0.00130221		2.19048	1.13124	0.0287742
P84096	RHOG	ras homolog family member G	0.0060632	5	2.32193	0.042738		1.38889	0.473931	0.649099		3.6	1.848	0.051103
P22437	PTGS1	prostaglandin-endoperoxide synthase 1	0.00626619	7.85714	2.974	0.0189056		5.41667	2.43741	0.00608703		1.45055	0.536599	0.292367
P68368	TUBA4A	tubulin alpha 4a	0.00626619	0.87531	-0.192135	0.370201		0.66474	-0.589138	7.80907e-05		1.31677	0.397004	0.101157
Q99020	HNRNPAB	heterogeneous nuclear ribonucleoprotein A/B	0.00712113	Inf	5	0.1795		NA	NA	NA		Inf	5	0.13941
Q7TNP2	PPP2R1B	protein phosphatase 2 scaffold subunit Abeta	0.00712113	0.416667	-1.26303	0.0318402		0.0694444	-3.848	0.00147905		6	2.58496	0.0451183
P63323	RPS12	ribosomal protein S12	0.00713042	3.57143	1.8365	0.153197		0	-5	0.103888		Inf	5	0.0301291
P47738	ALDH2	aldehyde dehydrogenase 2 family (mitochondrial)	0.0071563	0.760369	-0.395229	0.0369069		0.555556	-0.847997	3.10292e-05		1.36866	0.452768	0.0461688
Q9CWJ9	ATIC	5-aminoimidazole-4-carboxamide ribonucleotide formyltransferase/IMP cyclohydrolase	0.00727406	0.669643	-0.578536	0.144269		0.416667	-1.26303	0.0131633		1.60714	0.684498	0.11536
Q9CYG7	TOMM34	translocase of outer mitochondrial membrane 34	0.00740789	0.47619	-1.07039	0.0579497		0.0694444	-3.848	0.00147905		6.85714	2.77761	0.032849
P68040	RACK1	receptor for activated C kinase 1	0.00783451	4	2	0.0194976		1.66667	0.736966	0.253586		2.4	1.26303	0.0346588
Q9CQE5	RGS10	regulator of G-protein signaling 10	0.00783451	0.510204	-0.970854	0.00413102		0.297619	-1.74846	0.000201431		1.71429	0.777608	0.105489
Q4KML4	ABRACL	ABRA C-terminal like	0.00816911	0.300752	-1.73335	0.00304354		0.263158	-1.926	0.00115824		1.14286	0.192645	0.706555
Q9R0Q6	ARPC1A	actin related protein 2/3 complex subunit 1A	0.00820115	0.401786	-1.3155	0.0894705		0.15625	-2.67807	0.00634014		2.57143	1.36257	0.304703
O89053	CORO1A	coronin 1A	0.00833327	0.643642	-0.635669	0.00419428		0.586081	-0.770829	0.00280381		1.09821	0.13516	0.390279
Q6PDN3	MYLK	myosin light chain kinase	0.00833327	0.25974	-1.94486	0.00935531		0.454545	-1.1375	0.0690752		0.571429	-0.807355	0.361931
Q9Z2L7-2	CRLF3	cytokine receptor like factor 3	0.00863852	0.535714	-0.900464	0.234533		0	-5	4.888e-05		Inf	5	0.113977
O08547	SEC22B	SEC22 homolog B, vesicle trafficking protein (gene/pseudogene)	0.00867428	11.4286	3.51457	0.00551988		10.8333	3.43741	0.000635062		1.05495	0.0771679	0.843092
P80316	CCT5	chaperonin containing TCP1 subunit 5	0.00900822	0.714286	-0.485427	0.122971		0.396825	-1.33342	0.000249656		1.8	0.847997	0.0787989
Q8QZT1	ACAT1	acetyl-CoA acetyltransferase 1	0.00941655	1.64286	0.716207	0.0100191		0.9375	-0.0931094	0.659136		1.75238	0.809316	0.00204923
Q6RFH4-2	GCSAM	germinal center associated signaling and motility	0.0094739	Inf	5	0.019525		Inf	5	0.186447		4.28571	2.09954	0.052717
P62141	PPP1CB	protein phosphatase 1 catalytic subunit beta	0.00950799	0.849057	-0.236067	0.336323		0.471698	-1.08406	0.000615993		1.8	0.847997	0.0146609
Q91W90	TXNDC5	thioredoxin domain containing 5	0.00950799	0.510204	-0.970854	0.080532		0.119048	-3.07039	0.000199791		4.28571	2.09954	0.0980705
P46471	PSMC2	proteasome 26S subunit, ATPase 2	0.00961737	0.277778	-1.848	0.000382638		0.277778	-1.848	5.07851e-05		1	0	1
Q9R0P5	DSTN	destrin, actin depolymerizing factor	0.00974731	0.558442	-0.840522	0.00376619		0.5	-1	0.00188956		1.11688	0.159478	0.41377
P11835	ITGB2	integrin subunit beta 2	0.00989427	1.5873	0.666576	0.0697658		0.833333	-0.263034	0.130932		1.90476	0.929611	0.0173171
O88456	CAPNS1	calpain small subunit 1	0.0102896	0.677656	-0.561376	0.0163837		0.384615	-1.37851	0.00025885		1.7619	0.817136	0.00754616
Q61699-2	HSPH1	heat shock protein family H (Hsp110) member 1	0.0102896	0.357143	-1.48543	0.00514551		0.384615	-1.37851	0.00893705		0.928571	-0.106915	0.800824
Q9Z0U1	TJP2	tight junction protein 2	0.0102896	0.42517	-1.23389	0.00442832		0.595238	-0.748461	0.0495874		0.714286	-0.485427	0.158656
P62874	GNB1	G protein subunit beta 1	0.0103583	0.687332	-0.540922	0.0742025		0.455975	-1.13297	0.00501797		1.50739	0.592052	0.0375815
P62835	RAP1A	RAP1A, member of RAS oncogene family	0.0103651	0.7493	-0.416385	0.0669331		0.588235	-0.765535	0.00136139		1.27381	0.34915	0.142106
Q9CVB6	ARPC2	actin related protein 2/3 complex subunit 2	0.0105162	0.616246	-0.698421	0.0587304		0.457516	-1.1281	0.00423832		1.34694	0.429684	0.281907
Q9DBP5	CMPK1	cytidine/uridine monophosphate kinase 1	0.0109038	1.25	0.321928	0.715552		0.104167	-3.26303	0.212716		12	3.58496	0.0015341
P70670	NACA	nascent polypeptide-associated complex alpha subunit	0.011063	10	3.32193	0.00833129		2.5	1.32193	0.491704		4	2	0.0231213
Q9D0M3-2	CYC1	cytochrome c1	0.0111449	0.761905	-0.392317	0.542481		0.166667	-2.58496	0.0118132		4.57143	2.19265	0.0563712
Q9JK48-2	SH3GLB1	SH3 domain containing GRB2 like endophilin B1	0.0116209	0.38961	-1.3599	0.150202		0.0757576	-3.72247	0.0490805		5.14286	2.36257	0.0553471
Q6P5E4	UGGT1	UDP-glucose glycoprotein glucosyltransferase 1	0.0116595	Inf	5	0.125154		Inf	5	0.00668929		1.57143	0.652077	0.53085
Q9WV55	VAPA	VAMP associated protein A	0.0116595	Inf	5	0.0325656		Inf	5	0.0365905		1.88571	0.915111	0.273103
Q76LS9-2	FAM63A	family with sequence similarity 63 member A	0.0119474	0.892857	-0.163499	0.798506		0.138889	-2.848	0.00667013		6.42857	2.6845	0.0427797
P83510	TNIK	TRAF2 and NCK interacting kinase	0.0119474	0	-5	0.0322515		0.138889	-2.848	0.0968916		0	-5	0.29969
P84084	ARF5	ADP ribosylation factor 5	0.0126959	0.675676	-0.565597	0.134069		0.382883	-1.38502	0.00442288		1.76471	0.819428	0.0567526
Q9QXK3-4	COPG2	coatomer protein complex subunit gamma 2	0.0129672	0.194805	-2.3599	0.00113836		0.151515	-2.72247	0.00138821		1.28571	0.36257	0.834565
Q8BWT1	ACAA2	acetyl-CoA acyltransferase 2	0.0136003	2.1875	1.12928	0.00808605		1.09375	0.129283	0.654277		2	1	0.00683308
Q8BFZ3	ACTBL2	actin, beta like 2	0.0139279	0.747354	-0.420135	0.030042		0.752315	-0.410592	0.0201675		0.993407	-0.00954377	0.954781
Q9D172	C21ORF33/LOC102724023	chromosome 21 open reading frame 33	0.0140783	Inf	5	0.019525		Inf	5	0.0738115		2.85714	1.51457	0.0954714
Q9CZ44-3	NSFL1C	NSFL1 cofactor	0.0144495	0.517241	-0.95109	0.0100404		0.344828	-1.53605	0.00434602		1.5	0.584963	0.187593
P19783	COX4I1	cytochrome c oxidase subunit 4I1	0.0145496	10.7143	3.42146	0.0563694		4.16667	2.05889	0.134143		2.57143	1.36257	0.15177
Q61937	NPM1	nucleophosmin	0.0145496	Inf	5	0.25744		NA	NA	NA		Inf	5	0.211821
P25444	RPS2	ribosomal protein S2	0.0145496	Inf	5	0.25744		NA	NA	NA		Inf	5	0.211821
Q8BK64	AHSA1	activator of Hsp90 ATPase activity 1	0.01457	0.612245	-0.707819	0.326005		0	-5	0.000135777		Inf	5	0.076943
Q7TNG5-2	EML2	echinoderm microtubule associated protein like 2	0.0146263	0.559846	-0.836899	0.00626793		0.405405	-1.30256	0.000337998		1.38095	0.465664	0.144963
Q61598	GDI2	GDP dissociation inhibitor 2	0.0149103	1.10204	0.140178	0.609182		0.5	-1	0.00913266		2.20408	1.14018	0.00539701
Q61599	ARHGDIB	Rho GDP dissociation inhibitor beta	0.0149139	0.714286	-0.485427	0.171141		0.5	-1	0.0179647		1.42857	0.514573	0.0893805
P08032	SPTA1	spectrin alpha, erythrocytic 1	0.0151566	0	-5	0.0273229		1.45833	0.544321	0.634504		0	-5	0.0582654
Q61147	CP	ceruloplasmin	0.0151655	0.297619	-1.74846	0.0611145		0.138889	-2.848	0.00667013		2.14286	1.09954	0.5902
P00493	HPRT1	hypoxanthine phosphoribosyltransferase 1	0.0153408	0.549451	-0.863938	0.196654		0.128205	-2.96347	5.95e-05		4.28571	2.09954	0.182425
Q7TMK9-2	SYNCRIP	synaptotagmin binding cytoplasmic RNA interacting protein	0.0153408	0.549451	-0.863938	0.0845087		0.128205	-2.96347	0.0039407		4.28571	2.09954	0.052717
Q8JZR0	ACSL5	acyl-CoA synthetase long-chain family member 5	0.0160359	Inf	5	0.115925		Inf	5	0.389283		6.85714	2.77761	0.144066
P24270	CAT	catalase	0.0160359	1.83036	0.872125	0.088081		0.729167	-0.455679	0.248926		2.5102	1.3278	0.0172007
P07901	HSP90AA1	heat shock protein 90 alpha family class A member 1	0.0160359	0.95729	-0.0629719	0.721486		0.635739	-0.653494	0.000380614		1.50579	0.590522	0.0107228
Q922Q8	LRRC59	leucine rich repeat containing 59	0.0160359	Inf	5	0.0401567		Inf	5	0.389283		6.85714	2.77761	0.0597561
Q9CR61	NDUFB7	NADH:ubiquinone oxidoreductase subunit B7	0.0160359	Inf	5	0.115925		Inf	5	0.389283		6.85714	2.77761	0.144066
Q00724	RBP4	retinol binding protein 4	0.0162522	0.0793651	-3.65535	0.000867706		0.277778	-1.848	0.030386		0.285714	-1.80735	0.329648
P28063	PSMB8	proteasome subunit beta 8	0.0163572	Inf	5	0.0289818		Inf	5	0.186447		3.85714	1.94753	0.0814212
P40142	TKT	transketolase	0.0163572	0.827922	-0.272433	0.419212		0.454545	-1.1375	0.0325757		1.82143	0.86507	0.0111827
P80318	CCT3	chaperonin containing TCP1 subunit 3	0.0167176	0.597403	-0.743225	0.000820779		0.515152	-0.956931	0.000133406		1.15966	0.213707	0.428496
P62137	PPP1CA	protein phosphatase 1 catalytic subunit alpha	0.0168648	0.892857	-0.163499	0.375404		0.520833	-0.941106	0.00189358		1.71429	0.777608	0.00575052
Q06890	CLU	clusterin	0.0170115	0.42471	-1.23545	0.00332522		0.585586	-0.772048	0.108099		0.725275	-0.463401	0.355727
O08579	EMD	emerin	0.0174765	8.57143	3.09954	0.0414355		1.66667	0.736966	0.66178		5.14286	2.36257	0.0417029
Q00612	G6PD	glucose-6-phosphate dehydrogenase	0.0174765	0.531136	-0.912848	0.0285128		0.448718	-1.15612	0.00959729		1.18367	0.243271	0.453818
Q9Z2W0	DNPEP	aspartyl aminopeptidase	0.0176538	0.416667	-1.26303	0.000978028		0.347222	-1.52607	3.20618e-05		1.2	0.263034	0.528757
P21107	TPM3	tropomyosin 3	0.0177194	0.544218	-0.877744	0.000340382		0.648148	-0.625604	0.00153172		0.83965	-0.25214	0.192978
P20029	HSPA5	heat shock protein family A (Hsp70) member 5	0.0178019	0.865457	-0.208465	0.203887		0.705467	-0.503349	0.00118605		1.22679	0.294883	0.0924551
Q9DCD0	PGD	phosphogluconate dehydrogenase	0.0180622	1.68831	0.755581	0.127606		0.454545	-1.1375	0.130932		3.71429	1.89308	0.0102933
Q6ZQ38	CAND1	cullin associated and neddylation dissociated 1	0.0183069	0.833333	-0.263034	0.825597		0	-5	0.103888		Inf	5	0.113234
P68369	TUBA1A	tubulin alpha 1a	0.0183069	0.901027	-0.150358	0.384131		0.686275	-0.543142	0.0010771		1.31293	0.392785	0.028488
P97371	PSME1	proteasome activator subunit 1	0.0184702	1.08374	0.116024	0.707721		0.45977	-1.12102	0.0025624		2.35714	1.23704	0.00916041
Q6PEB6	MOB4	MOB family member 4, phocein	0.0186032	1.14286	0.192645	0.80071		0	-5	0.00668929		Inf	5	0.024616
P47753	CAPZA1	capping actin protein of muscle Z-line alpha subunit 1	0.0186766	0.620301	-0.68896	0.010504		0.416667	-1.26303	6.80329e-05		1.48872	0.574074	0.08786
Q6Y685	TACC1	transforming acidic coiled-coil containing protein 1	0.0188759	0.357143	-1.48543	0.0149004		0.138889	-2.848	0.00308337		2.57143	1.36257	0.298548
Q9CPV4-2	GLOD4	glyoxalase domain containing 4	0.0199372	0.634921	-0.655352	0.0931541		0.231481	-2.11103	0.00191256		2.74286	1.45568	0.0205532
Q921H8	ACAA1	acetyl-CoA acyltransferase 1	0.0201805	0.847176	-0.239266	0.383439		0.465116	-1.10434	0.00107163		1.82143	0.86507	0.0253755
Q8R1S4-2	MTSS1	MTSS1, I-BAR domain containing	0.0203577	0.238095	-2.07039	0.029449		0.0925926	-3.43296	0.00775701		2.57143	1.36257	0.479386
Q9QZ06	TOLLIP	toll interacting protein	0.0203577	5	2.32193	0.00511672		2.5	1.32193	0.164896		2	1	0.0442064
P26443	GLUD1	glutamate dehydrogenase 1	0.0204401	1.64286	0.716207	0.146261		0.708333	-0.4975	0.293403		2.31933	1.21371	0.0239863
Q99KH8	STK24	serine/threonine kinase 24	0.0204401	0.517241	-0.95109	0.0100404		0.373563	-1.42058	0.00202987		1.38462	0.469485	0.223551
Q02053	UBA1	ubiquitin like modifier activating enzyme 1	0.0205288	0.686546	-0.542571	0.00519761		0.647249	-0.627607	0.00168656		1.06071	0.0850361	0.581452
Q8K021	SCAMP1	secretory carrier membrane protein 1	0.0208931	2.38095	1.25154	0.0255432		0.555556	-0.847997	0.313786		4.28571	2.09954	0.00326589
P51125-2	CAST	calpastatin	0.02121	0	-5	0.128549		0	-5	0.162852		NA	NA	NA
P60229	EIF3E	eukaryotic translation initiation factor 3 subunit E	0.02121	2.85714	1.51457	0.274793		0	-5	0.103888		Inf	5	0.0630247
Q64521	GPD2	glycerol-3-phosphate dehydrogenase 2	0.02121	0.861057	-0.21582	0.523704		0.570776	-0.809003	0.00869371		1.50857	0.593183	0.158606
Q60668-2	HNRNPD	heterogeneous nuclear ribonucleoprotein D	0.02121	2.85714	1.51457	0.274793		0	-5	0.103888		Inf	5	0.0630247
Q9DB77	UQCRC2	ubiquinol-cytochrome c reductase core protein II	0.0216724	2.14286	1.09954	0.000700001		1.35965	0.443234	0.160838		1.57604	0.656301	0.000557686
P38647	HSPA9	heat shock protein family A (Hsp70) member 9	0.021719	1.30699	0.386249	0.0418452		0.72695	-0.460071	0.0397872		1.79791	0.84632	0.00104132
P63168	DYNLL1	dynein light chain LC8-type 1	0.0225741	Inf	5	0.0520173		Inf	5	0.00558796		0.75	-0.415037	0.528757
O09061	PSMB1	proteasome subunit beta 1	0.0225741	6.07143	2.60204	0.000585424		2.5	1.32193	0.224736		2.42857	1.28011	0.0107321
Q80X90	FLNB	filamin B	0.0232624	0.32967	-1.6009	0.00779992		0.192308	-2.37851	0.00644095		1.71429	0.777608	0.41642
Q9WTX5	SKP1	S-phase kinase associated protein 1	0.0233139	Inf	5	0.013803		Inf	5	0.00668929		1.28571	0.36257	0.544765
O88186	GP9	glycoprotein IX platelet	0.0233558	0.542857	-0.881356	0.0288488		0.333333	-1.58496	0.000841214		1.62857	0.703607	0.284124
P63087-2	PPP1CC	protein phosphatase 1, catalytic subunit, gamma isoform	0.0234835	0.866261	-0.207126	0.368882		0.496454	-1.01027	0.00216181		1.7449	0.803143	0.0252942
P16858	GAPDH	glyceraldehyde-3-phosphate dehydrogenase	0.0239959	0.671256	-0.575064	0.0253801		0.61245	-0.707336	0.00015021		1.09602	0.132272	0.602341
Q64010	CRK	CRK proto-oncogene, adaptor protein	0.0240114	0.756303	-0.402965	0.424735		0.245098	-2.02857	0.0150916		3.08571	1.6256	0.0271322
Q8BFR5	TUFM	Tu translation elongation factor, mitochondrial	0.0240596	0.8867	-0.173483	0.618357		0.402299	-1.31366	0.000435636		2.20408	1.14018	0.0284999
P47791-2	GSR	glutathione-disulfide reductase	0.0243242	0.535714	-0.900464	0.0946829		0.138889	-2.848	0.00308337		3.85714	1.94753	0.0515621
Q921M7	FAM49B	family with sequence similarity 49 member B	0.0244346	1.22449	0.292181	0.686029		0.119048	-3.07039	0.00203463		10.2857	3.36257	0.0429396
P19221	F2	coagulation factor II, thrombin	0.0244546	0.255102	-1.97085	0.0136623		0.297619	-1.74846	0.0760289		0.857143	-0.222392	0.863501
P49442	INPP1	inositol polyphosphate-1-phosphatase	0.0244546	0.255102	-1.97085	0.000270101		0.297619	-1.74846	0.000635062		0.857143	-0.222392	0.646233
P08752	GNAI2	G protein subunit alpha i2	0.0244997	1.75595	0.812254	0.0765857		0.9375	-0.0931094	0.838673		1.87302	0.905363	0.0352251
Q3UHX2	PDAP1	PDGFA associated protein 1	0.0252305	5	2.32193	0.254981		0	-5	0.296665		Inf	5	0.113234
Q9ERL9	GUCY1A3	guanylate cyclase 1 soluble subunit alpha	0.0253251	Inf	5	0.0289818		Inf	5	0.0365905		1.54286	0.625604	0.417794
Q71LX4	TLN2	talin 2	0.0253251	0.616883	-0.696931	0.00351212		0.823864	-0.279523	0.0156441		0.748768	-0.417408	0.030291
P51881	SLC25A5	solute carrier family 25 member 5	0.0253953	10	3.32193	0.0488377		5	2.32193	0.103888		2	1	0.229956
Q8VEK0	TMEM30A	transmembrane protein 30A	0.0253953	10	3.32193	0.00392405		5	2.32193	0.00164407		2	1	0.0331891
P24063	ITGAL	integrin subunit alpha L	0.0265371	0.300752	-1.73335	0.0177588		0.745614	-0.423499	0.350295		0.403361	-1.30986	0.100957
Q8JZQ9	EIF3B	eukaryotic translation initiation factor 3 subunit B	0.026794	0.324675	-1.62293	0.00925285		0.151515	-2.72247	0.00138821		2.14286	1.09954	0.320344
P42567	EPS15	epidermal growth factor receptor pathway substrate 15	0.026794	0.324675	-1.62293	0.00295163		0.151515	-2.72247	0.00138821		2.14286	1.09954	0.199058
O35855	BCAT2	branched chain amino acid transaminase 2	0.0273834	Inf	5	0.0648578		Inf	5	0.389283		3.42857	1.77761	0.194334
O88487	DYNC1I2	dynein cytoplasmic 1 intermediate chain 2	0.0273834	0.436508	-1.19592	0.00779777		0.277778	-1.848	0.0021525		1.57143	0.652077	0.297768
P61979-2	HNRNPK	heterogeneous nuclear ribonucleoprotein K	0.0273834	1.09524	0.131245	0.698023		0.5	-1	0.0312467		2.19048	1.13124	0.0202843
Q9CQW9	IFITM3	interferon induced transmembrane protein 3	0.0273834	Inf	5	0.0648578		Inf	5	0.389283		3.42857	1.77761	0.194334
Q9CQT1	MRI1	methylthioribose-1-phosphate isomerase 1	0.0273834	0.428571	-1.22239	0.0208824		0.222222	-2.16993	0.00746248		1.92857	0.947533	0.0483152
Q9QUI0	RHOA	ras homolog family member A	0.0273834	0.681063	-0.55414	0.10719		0.465116	-1.10434	0.0213976		1.46429	0.550197	0.0408858
O35609	SCAMP3	secretory carrier membrane protein 3	0.0273834	10	3.32193	0.000170743		6.66667	2.73697	0.0039407		1.5	0.584963	0.0521553
D3YVF0	AKAP5	A-kinase anchoring protein 5	0.0278075	0.178571	-2.48543	0.00232721		0.416667	-1.26303	0.0139801		0.428571	-1.22239	0.181893
P10126	EEF1A1	eukaryotic translation elongation factor 1 alpha 1	0.0278075	0.722997	-0.467939	0.0585292		0.599593	-0.737943	0.00368859		1.20581	0.270004	0.252249
Q6ZWN5	RPS9	ribosomal protein S9	0.0278105	Inf	5	0.237564		NA	NA	NA		Inf	5	0.192978
Q9CZ13	UQCRC1	ubiquinol-cytochrome c reductase core protein I	0.02831	0.77551	-0.366782	0.273789		0.428571	-1.22239	6.2796e-05		1.80952	0.85561	0.0831417
Q791V5	MTCH2	mitochondrial carrier 2	0.0283718	Inf	5	0.15005		Inf	5	0.389283		6	2.58496	0.192978
Q3UPL0-2	SEC31A	SEC31 homolog A, COPII coat complex component	0.0299989	0.297619	-1.74846	0.0112649		0.208333	-2.26303	0.0109821		1.42857	0.514573	0.636977
O35930	GP1BA	glycoprotein Ib platelet alpha subunit	0.0300541	0.571429	-0.807355	0.0378471		0.638889	-0.646363	0.0065807		0.89441	-0.160992	0.695461
O35129	PHB2	prohibitin 2	0.0305551	2.44898	1.29218	0.117534		0.833333	-0.263034	0.779348		2.93878	1.55522	0.0526095
Q91YW3	DNAJC3	DnaJ heat shock protein family (Hsp40) member C3	0.0312996	1.11111	0.152003	0.687466		0.185185	-2.43296	0.000764718		6	2.58496	0.00369609
P62196	PSMC5	proteasome 26S subunit, ATPase 5	0.0322615	0.396825	-1.33342	0.0406793		0.0925926	-3.43296	0.00215738		4.28571	2.09954	0.142106
Q9QZE5	COPG1	coatomer protein complex subunit gamma 1	0.033042	0.38961	-1.3599	0.00353008		0.151515	-2.72247	0.000135777		2.57143	1.36257	0.155377
P21614	GC	GC, vitamin D binding protein	0.0332645	0.765306	-0.385891	0.342023		0.386905	-1.36995	0.0557611		1.97802	0.984058	0.108384
Q60787	LCP2	lymphocyte cytosolic protein 2	0.0355992	0.542857	-0.881356	0.0461357		0.366667	-1.44746	0.00561419		1.48052	0.566103	0.219416
P14869	RPLP0	ribosomal protein lateral stalk subunit P0	0.0362555	1.88776	0.916672	0.0550579		0.833333	-0.263034	0.618781		2.26531	1.17971	0.033824
Q8BIG7	COMTD1	catechol-O-methyltransferase domain containing 1	0.0363498	2.5	1.32193	0.355756		0	-5	0.103888		Inf	5	0.0860828
Q9Z0N1	EIF2S3	eukaryotic translation initiation factor 2 subunit gamma	0.0363498	Inf	5	0.0648578		Inf	5	0.21811		2.28571	1.19265	0.298932
Q99JY3	GIMAP4	GTPase, IMAP family member 4	0.0363498	2.5	1.32193	0.310487		0	-5	0.103888		Inf	5	0.058813
Q921F2	TARDBP	TAR DNA binding protein	0.0363498	2.5	1.32193	0.310487		0	-5	0.103888		Inf	5	0.058813
Q3UM45	PPP1R7	protein phosphatase 1 regulatory subunit 7	0.036757	0.494505	-1.01594	0.112371		0.192308	-2.37851	0.0111735		2.57143	1.36257	0.219295
Q9JIF7	COPB1	coatomer protein complex subunit beta 1	0.0370356	1.93878	0.955146	0.112371		0.47619	-1.07039	0.291934		4.07143	2.02554	0.0214483
Q6PB93-2	GALNT2	polypeptide N-acetylgalactosaminyltransferase 2	0.037801	3.03571	1.60204	0.106045		0.833333	-0.263034	0.752668		3.64286	1.86507	0.0511593
P50396	GDI1	GDP dissociation inhibitor 1	0.0381636	1.23552	0.30512	0.259719		0.653153	-0.614507	0.0997358		1.89163	0.919627	0.00549926
Q9Z0P5	TWF2	twinfilin actin binding protein 2	0.0390001	0.578231	-0.790281	0.000751497		0.515873	-0.954912	0.00280944		1.12088	0.164631	0.581238
P68033	ACTC1	actin, alpha, cardiac muscle 1	0.0394267	0.829256	-0.27011	0.0446822		0.793379	-0.333918	0.0031595		1.04522	0.063808	0.641579
P26043	RDX	radixin	0.0406441	0.612245	-0.707819	0.018828		0.452381	-1.14439	0.00634554		1.35338	0.436571	0.315643
P80315	CCT4	chaperonin containing TCP1 subunit 4	0.042143	0.910364	-0.135484	0.464886		0.555556	-0.847997	0.000118443		1.63866	0.712513	0.00809114
Q9DBH5	LMAN2	lectin, mannose binding 2	0.0422395	1.42857	0.514573	0.425296		0.238095	-2.07039	0.00893705		6	2.58496	0.0276101
P62715	PPP2CB	protein phosphatase 2 catalytic subunit beta	0.0429809	3.75	1.90689	0.0320848		1.875	0.906891	0.128769		2	1	0.079989
P05480	SRC	SRC proto-oncogene, non-receptor tyrosine kinase	0.043072	0.669643	-0.578536	0.0116311		0.520833	-0.941106	0.00056325		1.28571	0.36257	0.134017
Q9Z2X1-2	HNRNPF	heterogeneous nuclear ribonucleoprotein F	0.0438309	1.36364	0.447459	0.439498		0.378788	-1.40054	0.0190034		3.6	1.848	0.0250517
P47713	PLA2G4A	phospholipase A2 group IVA	0.0438309	4.28571	2.09954	0.0421861		1.94444	0.959358	0.282543		2.20408	1.14018	0.119089
P62855	RPS26	ribosomal protein S26	0.0438309	3.57143	1.8365	0.355756		0.416667	-1.26303	0.438451		8.57143	3.09954	0.214094
Q9CZD3	GARS	glycyl-tRNA synthetase	0.0445474	0.857143	-0.222392	0.349217		0.4	-1.32193	0.00201835		2.14286	1.09954	0.0168135
P42125	ECI1	enoyl-CoA delta isomerase 1	0.0450995	1.64286	0.716207	0.164507		0.5	-1	0.0738115		3.28571	1.71621	0.0168135
Q8BGQ7	AARS	alanyl-tRNA synthetase	0.0463164	0.333333	-1.58496	0.00659541		0.333333	-1.58496	0.0120555		1	0	1
P10107	ANXA1	annexin A1	0.0467221	1.49351	0.578704	0.295612		0.454545	-1.1375	0.130932		3.28571	1.71621	0.0333757
P54071	IDH2	isocitrate dehydrogenase (NADP(+)) 2, mitochondrial	0.0467221	0.575397	-0.797371	0.0255191		0.486111	-1.04064	0.00879675		1.18367	0.243271	0.41377
P62852	RPS25	ribosomal protein S25	0.0489267	Inf	5	0.0852884		Inf	5	0.389283		3	1.58496	0.262685
Q8BXZ1	TMX3	thioredoxin related transmembrane protein 3	0.0489267	Inf	5	0.118471		Inf	5	0.186447		3	1.58496	0.262685
Q9CZE3	RAB32	RAB32, member RAS oncogene family	0.0493678	3.09524	1.63005	0.020177		1.80556	0.852443	0.25664		1.71429	0.777608	0.0538036
O70469	DOK2	docking protein 2	0.0495176	0.566502	-0.819846	0.00711325		0.431034	-1.21412	0.00288692		1.31429	0.394279	0.304703
